# Supplementary material for: E2F mediates enhanced alternative polyadenylation in proliferation
Source: Genome Biol. 2012 Jul 2;13(7):R59. doi: 10.1186/gb-2012-13-7-r59 (PMC3491381; doi:10.1186/gb-2012-13-7-r59)
Supplement: Additional file 2 — Excel file containing the coordinates of the cleavage sites identified by our 3'-Seq experiments. [file gb-2012-13-7-r59-S2.XLSX]

## Sheet: bed.hg18
chr	start	end	strand	region
chr10	100133322	100133332	-	3utr
chr10	100166769	100166779	-	3utr
chr10	100179062	100179072	-	3utr
chr10	101144062	101144072	+	3utr
chr10	101146623	101146633	-	3utr
chr10	101147038	101147048	-	3utr
chr10	101360277	101360287	-	3utr
chr10	101455425	101455435	+	3utr
chr10	101456890	101456900	+	3utr
chr10	101460973	101460983	+	3utr
chr10	101461553	101461563	-	3utr
chr10	101463013	101463023	-	3utr
chr10	101505867	101505877	+	3utr
chr10	101625328	101625338	-	3utr
chr10	101899847	101899857	-	3utr
chr10	101982057	101982067	-	3utr
chr10	101982152	101982162	-	3utr
chr10	102024453	102024463	-	3utr
chr10	102024669	102024679	-	3utr
chr10	102024734	102024744	-	3utr
chr10	102113353	102113363	+	3utr
chr10	102114559	102114569	+	3utr
chr10	102236397	102236407	-	3utr
chr10	102298142	102298152	+	3utr
chr10	102298584	102298594	+	3utr
chr10	102299739	102299749	+	3utr
chr10	102300977	102300987	+	3utr
chr10	102303651	102303661	+	3utr
chr10	102663619	102663629	+	3utr
chr10	102713648	102713658	+	3utr
chr10	102714866	102714876	+	3utr
chr10	102727576	102727586	-	3utr
chr10	102728456	102728466	-	3utr
chr10	102731082	102731092	-	3utr
chr10	102731129	102731139	-	3utr
chr10	102735347	102735357	+	3utr
chr10	102735975	102735985	-	3utr
chr10	102736022	102736032	-	3utr
chr10	102743710	102743720	+	3utr
chr10	102744131	102744141	+	3utr
chr10	102757495	102757505	-	3utr
chr10	102790974	102790984	+	3utr
chr10	102815322	102815332	+	3utr
chr10	103303948	103303958	+	3utr
chr10	103307045	103307055	+	3utr
chr10	103328636	103328646	-	3utr
chr10	103359386	103359396	+	3utr
chr10	103360419	103360429	-	3utr
chr10	103531077	103531087	-	3utr
chr10	103534204	103534214	-	3utr
chr10	103535515	103535525	-	3utr
chr10	103575727	103575737	-	3utr
chr10	103595357	103595367	-	3utr
chr10	103817771	103817781	+	3utr
chr10	103857360	103857370	-	3utr
chr10	103899913	103899923	+	3utr
chr10	103900058	103900068	+	3utr
chr10	103912333	103912343	+	3utr
chr10	103913332	103913342	+	3utr
chr10	103913604	103913614	+	3utr
chr10	104132626	104132636	+	3utr
chr10	104152257	104152267	+	3utr
chr10	104152370	104152380	-	3utr
chr10	104172870	104172880	+	3utr
chr10	104173003	104173013	-	3utr
chr10	104221981	104221991	+	3utr
chr10	104226777	104226787	+	3utr
chr10	104228982	104228992	-	3utr
chr10	104369199	104369209	+	3utr
chr10	104383186	104383196	+	3utr
chr10	104408051	104408061	+	3utr
chr10	104408137	104408147	+	3utr
chr10	104423485	104423495	-	3utr
chr10	104426430	104426440	-	3utr
chr10	104487642	104487652	+	3utr
chr10	104488905	104488915	+	3utr
chr10	104566000	104566010	+	3utr
chr10	104677351	104677361	+	3utr
chr10	104828215	104828225	+	3utr
chr10	104837791	104837801	-	3utr
chr10	104837861	104837871	-	3utr
chr10	104837909	104837919	-	3utr
chr10	105040083	105040093	+	3utr
chr10	105052549	105052559	-	3utr
chr10	105138797	105138807	+	3utr
chr10	105195450	105195460	+	3utr
chr10	105196539	105196549	-	3utr
chr10	105222575	105222585	-	3utr
chr10	105345347	105345357	-	3utr
chr10	105345504	105345514	-	3utr
chr10	105348341	105348351	-	3utr
chr10	105348570	105348580	-	3utr
chr10	105349997	105350007	-	3utr
chr10	105350045	105350055	-	3utr
chr10	105351453	105351463	-	3utr
chr10	1053618	1053628	+	3utr
chr10	1053694	1053704	+	3utr
chr10	105629887	105629897	-	3utr
chr10	105631827	105631837	-	3utr
chr10	105632283	105632293	-	3utr
chr10	105775817	105775827	+	3utr
chr10	105777319	105777329	+	3utr
chr10	105876117	105876127	+	3utr
chr10	106017186	106017196	+	3utr
chr10	106049152	106049162	+	3utr
chr10	106061899	106061909	-	3utr
chr10	106063339	106063349	-	3utr
chr10	1075971	1075981	-	3utr
chr10	1076591	1076601	-	3utr
chr10	1076844	1076854	-	3utr
chr10	10866413	10866423	-	3utr
chr10	111614519	111614529	-	3utr
chr10	111885299	111885309	+	3utr
chr10	112036217	112036227	+	3utr
chr10	112036369	112036379	+	3utr
chr10	112042795	112042805	-	3utr
chr10	112261278	112261288	+	3utr
chr10	112648484	112648494	-	3utr
chr10	112649646	112649656	-	3utr
chr10	112649717	112649727	-	3utr
chr10	112649735	112649745	+	3utr
chr10	112763399	112763409	+	3utr
chr10	113899619	113899629	-	3utr
chr10	114178110	114178120	+	3utr
chr10	114180055	114180065	-	3utr
chr10	114200457	114200467	+	3utr
chr10	114567703	114567713	+	3utr
chr10	114568478	114568488	+	3utr
chr10	114917411	114917421	+	3utr
chr10	11542523	11542533	-	3utr
chr10	11542917	11542927	-	3utr
chr10	115480272	115480282	+	3utr
chr10	115480639	115480649	+	3utr
chr10	115532160	115532170	+	3utr
chr10	115584479	115584489	-	3utr
chr10	116180868	116180878	-	3utr
chr10	116181530	116181540	-	3utr
chr10	116614450	116614460	+	3utr
chr10	116727411	116727421	+	3utr
chr10	118420699	118420709	-	3utr
chr10	11846057	11846067	+	3utr
chr10	118634258	118634268	-	3utr
chr10	118634306	118634316	-	3utr
chr10	119755226	119755236	-	3utr
chr10	12002033	12002043	-	3utr
chr10	120058115	120058125	-	3utr
chr10	120059426	120059436	-	3utr
chr10	120060096	120060106	-	3utr
chr10	120060228	120060238	-	3utr
chr10	120430495	120430505	-	3utr
chr10	120431011	120431021	-	3utr
chr10	120435430	120435440	-	3utr
chr10	120783218	120783228	+	3utr
chr10	120786649	120786659	-	3utr
chr10	120887471	120887481	+	3utr
chr10	120890437	120890447	-	3utr
chr10	120917211	120917221	-	3utr
chr10	121204900	121204910	+	3utr
chr10	121205107	121205117	+	3utr
chr10	121249418	121249428	-	3utr
chr10	121324920	121324930	-	3utr
chr10	121325149	121325159	-	3utr
chr10	121427305	121427315	+	3utr
chr10	121580654	121580664	-	3utr
chr10	121580708	121580718	-	3utr
chr10	121690279	121690289	+	3utr
chr10	121691223	121691233	+	3utr
chr10	121691634	121691644	+	3utr
chr10	12203746	12203756	+	3utr
chr10	12204159	12204169	+	3utr
chr10	122339335	122339345	+	3utr
chr10	12246819	12246829	+	3utr
chr10	12247396	12247406	+	3utr
chr10	12249242	12249252	-	3utr
chr10	12249537	12249547	-	3utr
chr10	12249585	12249595	-	3utr
chr10	12251949	12251959	+	3utr
chr10	122659012	122659022	+	3utr
chr10	12332499	12332509	+	3utr
chr10	12332545	12332555	+	3utr
chr10	12332580	12332590	+	3utr
chr10	123706612	123706622	-	3utr
chr10	124003695	124003705	+	3utr
chr10	124181687	124181697	+	3utr
chr10	124181837	124181847	+	3utr
chr10	124264400	124264410	+	3utr
chr10	124740319	124740329	-	3utr
chr10	124741959	124741969	-	3utr
chr10	124804629	124804639	+	3utr
chr10	124807780	124807790	+	3utr
chr10	124913385	124913395	+	3utr
chr10	124913509	124913519	+	3utr
chr10	124913672	124913682	+	3utr
chr10	124914856	124914866	+	3utr
chr10	125495153	125495163	-	3utr
chr10	125496211	125496221	-	3utr
chr10	125757215	125757225	-	3utr
chr10	125757912	125757922	-	3utr
chr10	125769162	125769172	-	3utr
chr10	126075867	126075877	-	3utr
chr10	126292289	126292299	+	3utr
chr10	126292687	126292697	+	3utr
chr10	126297858	126297868	-	3utr
chr10	126515213	126515223	+	3utr
chr10	126663567	126663577	+	3utr
chr10	126664175	126664185	+	3utr
chr10	126664547	126664557	+	3utr
chr10	126665007	126665017	+	3utr
chr10	126666896	126666906	-	3utr
chr10	126667398	126667408	-	3utr
chr10	127467150	127467160	-	3utr
chr10	127514904	127514914	-	3utr
chr10	127515089	127515099	-	3utr
chr10	127532238	127532248	+	3utr
chr10	127692855	127692865	-	3utr
chr10	128103563	128103573	-	3utr
chr10	128104344	128104354	-	3utr
chr10	129140756	129140766	+	3utr
chr10	129774095	129774105	+	3utr
chr10	129786145	129786155	-	3utr
chr10	129786209	129786219	-	3utr
chr10	129786254	129786264	-	3utr
chr10	129787356	129787366	-	3utr
chr10	129787403	129787413	-	3utr
chr10	129787438	129787448	-	3utr
chr10	129797238	129797248	-	3utr
chr10	131455344	131455354	+	3utr
chr10	131752298	131752308	-	3utr
chr10	131867850	131867860	+	3utr
chr10	131867907	131867917	+	3utr
chr10	131868617	131868627	+	3utr
chr10	131872760	131872770	+	3utr
chr10	13218913	13218923	+	3utr
chr10	13219649	13219659	+	3utr
chr10	13291167	13291177	+	3utr
chr10	13291891	13291901	+	3utr
chr10	13293102	13293112	+	3utr
chr10	13359812	13359822	-	3utr
chr10	133619722	133619732	+	3utr
chr10	133620034	133620044	+	3utr
chr10	133631816	133631826	-	3utr
chr10	133869238	133869248	+	3utr
chr10	133870989	133870999	-	3utr
chr10	133987271	133987281	-	3utr
chr10	133987703	133987713	-	3utr
chr10	13399450	13399460	-	3utr
chr10	13401024	13401034	-	3utr
chr10	134016876	134016886	+	3utr
chr10	134038937	134038947	+	3utr
chr10	134446555	134446565	+	3utr
chr10	134446960	134446970	+	3utr
chr10	134943140	134943150	-	3utr
chr10	134976640	134976650	+	3utr
chr10	134988928	134988938	-	3utr
chr10	135018667	135018677	-	3utr
chr10	135025985	135025995	-	3utr
chr10	135055172	135055182	+	3utr
chr10	135083734	135083744	+	3utr
chr10	135083954	135083964	+	3utr
chr10	135084083	135084093	+	3utr
chr10	135084151	135084161	+	3utr
chr10	135084165	135084175	-	3utr
chr10	13523101	13523111	-	3utr
chr10	13712675	13712685	+	3utr
chr10	13712715	13712725	+	3utr
chr10	13712851	13712861	+	3utr
chr10	13713572	13713582	+	3utr
chr10	13727918	13727928	-	3utr
chr10	14601135	14601145	-	3utr
chr10	14953690	14953700	+	3utr
chr10	14953731	14953741	+	3utr
chr10	14985079	14985089	+	3utr
chr10	14988913	14988923	-	3utr
chr10	14990150	14990160	-	3utr
chr10	15186248	15186258	+	3utr
chr10	15189877	15189887	-	3utr
chr10	15190039	15190049	-	3utr
chr10	15190526	15190536	-	3utr
chr10	15190572	15190582	-	3utr
chr10	15293744	15293754	-	3utr
chr10	15294949	15294959	-	3utr
chr10	15860186	15860196	-	3utr
chr10	16672624	16672634	-	3utr
chr10	16672925	16672935	-	3utr
chr10	16674754	16674764	-	3utr
chr10	16674837	16674847	-	3utr
chr10	16674883	16674893	-	3utr
chr10	16674924	16674934	-	3utr
chr10	17228765	17228775	-	3utr
chr10	17319339	17319349	+	3utr
chr10	17319493	17319503	+	3utr
chr10	17319585	17319595	+	3utr
chr10	17671971	17671981	-	3utr
chr10	17672234	17672244	-	3utr
chr10	17672281	17672291	-	3utr
chr10	17697488	17697498	-	3utr
chr10	17797888	17797898	+	3utr
chr10	18874502	18874512	-	3utr
chr10	21110732	21110742	-	3utr
chr10	21886104	21886114	+	3utr
chr10	22072550	22072560	+	3utr
chr10	22085489	22085499	-	3utr
chr10	22085605	22085615	-	3utr
chr10	22764373	22764383	-	3utr
chr10	22863796	22863806	-	3utr
chr10	22864131	22864141	-	3utr
chr10	22865834	22865844	-	3utr
chr10	23449892	23449902	+	3utr
chr10	23450934	23450944	+	3utr
chr10	23771097	23771107	+	3utr
chr10	24876409	24876419	+	3utr
chr10	24876594	24876604	+	3utr
chr10	24912556	24912566	-	3utr
chr10	25354439	25354449	+	3utr
chr10	25355584	25355594	+	3utr
chr10	26896723	26896733	+	3utr
chr10	27075717	27075727	+	3utr
chr10	27075835	27075845	-	3utr
chr10	27076708	27076718	-	3utr
chr10	27076819	27076829	-	3utr
chr10	27077125	27077135	-	3utr
chr10	27439560	27439570	-	3utr
chr10	27439608	27439618	-	3utr
chr10	27440631	27440641	-	3utr
chr10	27440674	27440684	-	3utr
chr10	27515746	27515756	+	3utr
chr10	27515841	27515851	+	3utr
chr10	27524155	27524165	-	3utr
chr10	27867434	27867444	+	3utr
chr10	27868082	27868092	+	3utr
chr10	27868749	27868759	+	3utr
chr10	27869078	27869088	+	3utr
chr10	28001815	28001825	-	3utr
chr10	28141112	28141122	-	3utr
chr10	285186	285196	+	3utr
chr10	28849588	28849598	-	3utr
chr10	28852492	28852502	-	3utr
chr10	28852546	28852556	-	3utr
chr10	28852886	28852896	-	3utr
chr10	28853228	28853238	-	3utr
chr10	28951932	28951942	+	3utr
chr10	29011626	29011636	+	3utr
chr10	29751158	29751168	+	3utr
chr10	29751191	29751201	+	3utr
chr10	29786298	29786308	-	3utr
chr10	29786375	29786385	-	3utr
chr10	29798042	29798052	+	3utr
chr10	29812831	29812841	+	3utr
chr10	30344119	30344129	-	3utr
chr10	30638745	30638755	-	3utr
chr10	310360	310370	-	3utr
chr10	311392	311402	-	3utr
chr10	31173572	31173582	-	3utr
chr10	31645469	31645479	-	3utr
chr10	3168979	3168989	+	3utr
chr10	3169927	3169937	-	3utr
chr10	3170181	3170191	-	3utr
chr10	3170216	3170226	-	3utr
chr10	31858121	31858131	+	3utr
chr10	31858725	31858735	+	3utr
chr10	32134377	32134387	-	3utr
chr10	32135233	32135243	-	3utr
chr10	32337951	32337961	-	3utr
chr10	32338205	32338215	-	3utr
chr10	32340079	32340089	-	3utr
chr10	32344443	32344453	-	3utr
chr10	32597353	32597363	-	3utr
chr10	33229258	33229268	-	3utr
chr10	33229332	33229342	-	3utr
chr10	33506438	33506448	-	3utr
chr10	33526562	33526572	-	3utr
chr10	34440056	34440066	-	3utr
chr10	34641203	34641213	-	3utr
chr10	34646031	34646041	-	3utr
chr10	35337491	35337501	-	3utr
chr10	35338739	35338749	-	3utr
chr10	35338772	35338782	-	3utr
chr10	35508767	35508777	+	3utr
chr10	35541299	35541309	+	3utr
chr10	35898341	35898351	+	3utr
chr10	35898663	35898673	+	3utr
chr10	3808194	3808204	-	3utr
chr10	3808751	3808761	-	3utr
chr10	3809098	3809108	-	3utr
chr10	3811189	3811199	-	3utr
chr10	38157909	38157919	-	3utr
chr10	38385756	38385766	+	3utr
chr10	38388974	38388984	+	3utr
chr10	38450677	38450687	+	3utr
chr10	38451153	38451163	+	3utr
chr10	42404522	42404532	-	3utr
chr10	42404570	42404580	-	3utr
chr10	42646842	42646852	+	3utr
chr10	42999216	42999226	+	3utr
chr10	43201077	43201087	-	3utr
chr10	43201258	43201268	-	3utr
chr10	43201307	43201317	-	3utr
chr10	43201433	43201443	-	3utr
chr10	43201483	43201493	-	3utr
chr10	43201954	43201964	-	3utr
chr10	43298620	43298630	+	3utr
chr10	43371806	43371816	-	3utr
chr10	43433344	43433354	+	3utr
chr10	43459322	43459332	-	3utr
chr10	44185625	44185635	-	3utr
chr10	44820766	44820776	+	3utr
chr10	47993857	47993867	+	3utr
chr10	49313913	49313923	+	3utr
chr10	49314463	49314473	+	3utr
chr10	49324090	49324100	-	3utr
chr10	49892430	49892440	-	3utr
chr10	49896262	49896272	-	3utr
chr10	5021971	5021981	-	3utr
chr10	50696338	50696348	-	3utr
chr10	50696656	50696666	-	3utr
chr10	51260724	51260734	+	3utr
chr10	51440251	51440261	+	3utr
chr10	51735374	51735384	-	3utr
chr10	51735491	51735501	-	3utr
chr10	53125259	53125269	-	3utr
chr10	53126987	53126997	-	3utr
chr10	53728101	53728111	+	3utr
chr10	53747134	53747144	+	3utr
chr10	53747413	53747423	+	3utr
chr10	5489661	5489671	+	3utr
chr10	5530666	5530676	-	3utr
chr10	5558210	5558220	+	3utr
chr10	5720841	5720851	-	3utr
chr10	57787218	57787228	-	3utr
chr10	57787833	57787843	-	3utr
chr10	5845694	5845704	+	3utr
chr10	5847198	5847208	-	3utr
chr10	5960064	5960074	-	3utr
chr10	59621291	59621301	-	3utr
chr10	59717742	59717752	+	3utr
chr10	59717861	59717871	+	3utr
chr10	59719011	59719021	+	3utr
chr10	59799348	59799358	+	3utr
chr10	59800501	59800511	+	3utr
chr10	6019467	6019477	+	3utr
chr10	6019548	6019558	+	3utr
chr10	61221106	61221116	-	3utr
chr10	6198787	6198797	+	3utr
chr10	62223969	62223979	+	3utr
chr10	62224601	62224611	+	3utr
chr10	62301254	62301264	-	3utr
chr10	6317488	6317498	+	3utr
chr10	63525038	63525048	+	3utr
chr10	63526694	63526704	+	3utr
chr10	63622966	63622976	-	3utr
chr10	63623771	63623781	-	3utr
chr10	63832197	63832207	+	3utr
chr10	64237089	64237099	+	3utr
chr10	64238224	64238234	+	3utr
chr10	64241768	64241778	-	3utr
chr10	64584776	64584786	+	3utr
chr10	64622682	64622692	-	3utr
chr10	65050722	65050732	+	3utr
chr10	65051309	65051319	+	3utr
chr10	65051964	65051974	+	3utr
chr10	69347112	69347122	+	3utr
chr10	69351676	69351686	-	3utr
chr10	69352213	69352223	-	3utr
chr10	69352253	69352263	-	3utr
chr10	69352508	69352518	-	3utr
chr10	69641451	69641461	+	3utr
chr10	69712428	69712438	-	3utr
chr10	69772023	69772033	+	3utr
chr10	69772739	69772749	+	3utr
chr10	69772942	69772952	+	3utr
chr10	69912113	69912123	-	3utr
chr10	69912472	69912482	-	3utr
chr10	70201192	70201202	+	3utr
chr10	70221162	70221172	+	3utr
chr10	70221300	70221310	+	3utr
chr10	70376595	70376605	+	3utr
chr10	70412862	70412872	+	3utr
chr10	70414816	70414826	+	3utr
chr10	70446433	70446443	+	3utr
chr10	70534468	70534478	+	3utr
chr10	70534558	70534568	+	3utr
chr10	70601469	70601479	+	3utr
chr10	70602613	70602623	+	3utr
chr10	70831528	70831538	+	3utr
chr10	70831629	70831639	+	3utr
chr10	71388674	71388684	+	3utr
chr10	71388891	71388901	+	3utr
chr10	71541756	71541766	+	3utr
chr10	71541858	71541868	+	3utr
chr10	71542032	71542042	+	3utr
chr10	71543755	71543765	-	3utr
chr10	71568973	71568983	-	3utr
chr10	71581914	71581924	-	3utr
chr10	71581951	71581961	-	3utr
chr10	71582157	71582167	-	3utr
chr10	71582195	71582205	-	3utr
chr10	71632605	71632615	-	3utr
chr10	71728743	71728753	-	3utr
chr10	71853662	71853672	+	3utr
chr10	71857098	71857108	+	3utr
chr10	71858365	71858375	+	3utr
chr10	72309858	72309868	+	3utr
chr10	72313278	72313288	-	3utr
chr10	72729666	72729676	+	3utr
chr10	72732625	72732635	+	3utr
chr10	72793134	72793144	+	3utr
chr10	73141478	73141488	-	3utr
chr10	73177327	73177337	-	3utr
chr10	73180082	73180092	-	3utr
chr10	73180333	73180343	-	3utr
chr10	73190250	73190260	-	3utr
chr10	73246069	73246079	-	3utr
chr10	73246122	73246132	-	3utr
chr10	73246215	73246225	-	3utr
chr10	73246314	73246324	-	3utr
chr10	73443250	73443260	+	3utr
chr10	73443306	73443316	+	3utr
chr10	73526291	73526301	-	3utr
chr10	73663045	73663055	+	3utr
chr10	73663508	73663518	+	3utr
chr10	73663577	73663587	+	3utr
chr10	73665191	73665201	+	3utr
chr10	73665413	73665423	+	3utr
chr10	73705194	73705204	+	3utr
chr10	73705569	73705579	+	3utr
chr10	73705786	73705796	+	3utr
chr10	73762633	73762643	-	3utr
chr10	73762677	73762687	-	3utr
chr10	73763950	73763960	-	3utr
chr10	73764134	73764144	-	3utr
chr10	73764276	73764286	-	3utr
chr10	73797109	73797119	-	3utr
chr10	74315682	74315692	+	3utr
chr10	74317441	74317451	+	3utr
chr10	74564303	74564313	-	3utr
chr10	74665232	74665242	+	3utr
chr10	74671931	74671941	+	3utr
chr10	74672603	74672613	-	3utr
chr10	74680511	74680521	-	3utr
chr10	74805215	74805225	-	3utr
chr10	74805504	74805514	-	3utr
chr10	74805551	74805561	-	3utr
chr10	74866575	74866585	-	3utr
chr10	74873559	74873569	-	3utr
chr10	75212251	75212261	+	3utr
chr10	75213122	75213132	+	3utr
chr10	75215828	75215838	+	3utr
chr10	75231543	75231553	+	3utr
chr10	75231685	75231695	-	3utr
chr10	75242270	75242280	-	3utr
chr10	75244023	75244033	-	3utr
chr10	75346562	75346572	+	3utr
chr10	75347249	75347259	+	3utr
chr10	75547952	75547962	+	3utr
chr10	75548141	75548151	+	3utr
chr10	75550027	75550037	-	3utr
chr10	75551490	75551500	-	3utr
chr10	75551536	75551546	-	3utr
chr10	75552719	75552729	-	3utr
chr10	76138251	76138261	+	3utr
chr10	76138289	76138299	+	3utr
chr10	76138455	76138465	+	3utr
chr10	76139050	76139060	+	3utr
chr10	7641250	7641260	-	3utr
chr10	7641647	7641657	-	3utr
chr10	7644361	7644371	-	3utr
chr10	7644752	7644762	-	3utr
chr10	76462037	76462047	+	3utr
chr10	76611873	76611883	+	3utr
chr10	76661028	76661038	+	3utr
chr10	76663741	76663751	-	3utr
chr10	76827616	76827626	-	3utr
chr10	76827759	76827769	-	3utr
chr10	76827885	76827895	-	3utr
chr10	76828353	76828363	-	3utr
chr10	76838650	76838660	+	3utr
chr10	78314605	78314615	-	3utr
chr10	7837783	7837793	-	3utr
chr10	7838012	7838022	-	3utr
chr10	7889721	7889731	+	3utr
chr10	79065928	79065938	-	3utr
chr10	79220562	79220572	-	3utr
chr10	79245799	79245809	-	3utr
chr10	79404919	79404929	-	3utr
chr10	79405340	79405350	-	3utr
chr10	79406393	79406403	-	3utr
chr10	79407223	79407233	-	3utr
chr10	79470447	79470457	+	3utr
chr10	80373095	80373105	-	3utr
chr10	80726405	80726415	+	3utr
chr10	80743851	80743861	+	3utr
chr10	80746128	80746138	+	3utr
chr10	80746266	80746276	+	3utr
chr10	80784464	80784474	+	3utr
chr10	80785085	80785095	+	3utr
chr10	8156848	8156858	+	3utr
chr10	81841044	81841054	+	3utr
chr10	81842273	81842283	+	3utr
chr10	81894754	81894764	+	3utr
chr10	81902351	81902361	-	3utr
chr10	81904884	81904894	-	3utr
chr10	81905064	81905074	-	3utr
chr10	81905340	81905350	-	3utr
chr10	81905488	81905498	-	3utr
chr10	82182719	82182729	+	3utr
chr10	82267892	82267902	+	3utr
chr10	82268487	82268497	+	3utr
chr10	82269351	82269361	+	3utr
chr10	82270792	82270802	+	3utr
chr10	845489	845499	-	3utr
chr10	846698	846708	-	3utr
chr10	847156	847166	-	3utr
chr10	847752	847762	-	3utr
chr10	848713	848723	-	3utr
chr10	85902152	85902162	+	3utr
chr10	85902215	85902225	+	3utr
chr10	85902505	85902515	+	3utr
chr10	85902897	85902907	+	3utr
chr10	85902970	85902980	+	3utr
chr10	85903104	85903114	+	3utr
chr10	86264128	86264138	+	3utr
chr10	86268243	86268253	+	3utr
chr10	88184999	88185009	-	3utr
chr10	88186706	88186716	-	3utr
chr10	88186754	88186764	-	3utr
chr10	88674429	88674439	+	3utr
chr10	88674907	88674917	+	3utr
chr10	88712912	88712922	+	3utr
chr10	88712982	88712992	+	3utr
chr10	88720454	88720464	+	3utr
chr10	88720544	88720554	+	3utr
chr10	88800184	88800194	-	3utr
chr10	88941190	88941200	+	3utr
chr10	88988411	88988421	-	3utr
chr10	89303111	89303121	+	3utr
chr10	89495786	89495796	+	3utr
chr10	89497427	89497437	+	3utr
chr10	89502860	89502870	-	3utr
chr10	89503153	89503163	-	3utr
chr10	89504405	89504415	-	3utr
chr10	89716098	89716108	+	3utr
chr10	89716840	89716850	+	3utr
chr10	89718498	89718508	+	3utr
chr10	90034704	90034714	-	3utr
chr10	90673210	90673220	+	3utr
chr10	90684818	90684828	-	3utr
chr10	90764826	90764836	+	3utr
chr10	90765508	90765518	+	3utr
chr10	90963325	90963335	-	3utr
chr10	91090698	91090708	+	3utr
chr10	91153577	91153587	+	3utr
chr10	91153709	91153719	+	3utr
chr10	91168536	91168546	+	3utr
chr10	91169647	91169657	+	3utr
chr10	91169905	91169915	+	3utr
chr10	91169949	91169959	+	3utr
chr10	91170719	91170729	+	3utr
chr10	91332731	91332741	-	3utr
chr10	91482816	91482826	+	3utr
chr10	91523936	91523946	+	3utr
chr10	91524657	91524667	+	3utr
chr10	92650495	92650505	+	3utr
chr10	92650570	92650580	+	3utr
chr10	92650700	92650710	+	3utr
chr10	92655788	92655798	+	3utr
chr10	92658279	92658289	+	3utr
chr10	92661841	92661851	-	3utr
chr10	92661885	92661895	-	3utr
chr10	93033982	93033992	+	3utr
chr10	93378186	93378196	-	3utr
chr10	93613694	93613704	+	3utr
chr10	93615000	93615010	+	3utr
chr10	93657504	93657514	-	3utr
chr10	93798384	93798394	-	3utr
chr10	94101578	94101588	+	3utr
chr10	94101806	94101816	+	3utr
chr10	94103688	94103698	+	3utr
chr10	94201942	94201952	-	3utr
chr10	94201990	94202000	-	3utr
chr10	94203537	94203547	-	3utr
chr10	94204011	94204021	-	3utr
chr10	94403893	94403903	+	3utr
chr10	94405117	94405127	+	3utr
chr10	94809227	94809237	+	3utr
chr10	95056182	95056192	-	3utr
chr10	95146986	95146996	-	3utr
chr10	95278614	95278624	+	3utr
chr10	95278824	95278834	+	3utr
chr10	95419433	95419443	-	3utr
chr10	95438784	95438794	-	3utr
chr10	95441744	95441754	-	3utr
chr10	95442381	95442391	-	3utr
chr10	95659565	95659575	+	3utr
chr10	96082979	96082989	-	3utr
chr10	96285662	96285672	+	3utr
chr10	96351832	96351842	+	3utr
chr10	96363638	96363648	+	3utr
chr10	96987322	96987332	-	3utr
chr10	96987469	96987479	-	3utr
chr10	97355690	97355700	-	3utr
chr10	97413169	97413179	-	3utr
chr10	97413584	97413594	-	3utr
chr10	97413632	97413642	-	3utr
chr10	98267863	98267873	-	3utr
chr10	98270385	98270395	-	3utr
chr10	98270427	98270437	-	3utr
chr10	98270740	98270750	-	3utr
chr10	98271198	98271208	-	3utr
chr10	99058970	99058980	-	3utr
chr10	99071555	99071565	+	3utr
chr10	99106453	99106463	-	3utr
chr10	99185945	99185955	-	3utr
chr10	99207103	99207113	+	3utr
chr10	99208078	99208088	-	3utr
chr10	99320935	99320945	+	3utr
chr10	99364307	99364317	-	3utr
chr10	99427178	99427188	-	3utr
chr10	99427532	99427542	-	3utr
chr10	99464328	99464338	+	3utr
chr10	99465199	99465209	+	3utr
chr10	99467846	99467856	-	3utr
chr10	99467879	99467889	+	3utr
chr10	99510629	99510639	+	3utr
chr10	99994628	99994638	+	3utr
chr11	101606549	101606559	+	3utr
chr11	101608670	101608680	+	3utr
chr11	101609208	101609218	+	3utr
chr11	101713655	101713665	+	3utr
chr11	101715248	101715258	+	3utr
chr11	101754597	101754607	+	3utr
chr11	101772275	101772285	-	3utr
chr11	101774612	101774622	-	3utr
chr11	102165866	102165876	-	3utr
chr11	102211753	102211763	-	3utr
chr11	102438020	102438030	-	3utr
chr11	10285002	10285012	+	3utr
chr11	10285267	10285277	+	3utr
chr11	10285506	10285516	+	3utr
chr11	102855548	102855558	+	3utr
chr11	104318810	104318820	-	3utr
chr11	10490018	10490028	-	3utr
chr11	10490062	10490072	-	3utr
chr11	10492871	10492881	-	3utr
chr11	105383865	105383875	-	3utr
chr11	105474617	105474627	+	3utr
chr11	10551178	10551188	-	3utr
chr11	10551226	10551236	-	3utr
chr11	10553049	10553059	-	3utr
chr11	10554078	10554088	-	3utr
chr11	106878669	106878679	-	3utr
chr11	106880973	106880983	-	3utr
chr11	107166933	107166943	-	3utr
chr11	107480761	107480771	+	3utr
chr11	107480932	107480942	+	3utr
chr11	107523516	107523526	+	3utr
chr11	107533527	107533537	-	3utr
chr11	107534571	107534581	-	3utr
chr11	10757850	10757860	+	3utr
chr11	10775183	10775193	-	3utr
chr11	10830926	10830936	-	3utr
chr11	109546519	109546529	+	3utr
chr11	109547766	109547776	+	3utr
chr11	109838485	109838495	+	3utr
chr11	109838630	109838640	+	3utr
chr11	109839175	109839185	+	3utr
chr11	110936655	110936665	+	3utr
chr11	110936882	110936892	+	3utr
chr11	111101356	111101366	+	3utr
chr11	111102485	111102495	+	3utr
chr11	111102929	111102939	+	3utr
chr11	111106772	111106782	+	3utr
chr11	111114775	111114785	-	3utr
chr11	111158135	111158145	-	3utr
chr11	111162178	111162188	-	3utr
chr11	111162225	111162235	-	3utr
chr11	111284564	111284574	-	3utr
chr11	111438549	111438559	+	3utr
chr11	111439785	111439795	+	3utr
chr11	111440309	111440319	+	3utr
chr11	111460054	111460064	+	3utr
chr11	111460297	111460307	+	3utr
chr11	111460793	111460803	+	3utr
chr11	111461066	111461076	+	3utr
chr11	111461095	111461105	-	3utr
chr11	111519200	111519210	-	3utr
chr11	111609890	111609900	+	3utr
chr11	112742305	112742315	+	3utr
chr11	113109125	113109135	-	3utr
chr11	113173813	113173823	-	3utr
chr11	113688432	113688442	+	3utr
chr11	113784830	113784840	+	3utr
chr11	113826195	113826205	+	3utr
chr11	114552216	114552226	-	3utr
chr11	114552340	114552350	-	3utr
chr11	114552388	114552398	-	3utr
chr11	116154492	116154502	-	3utr
chr11	116154682	116154692	-	3utr
chr11	116211692	116211702	-	3utr
chr11	116220948	116220958	-	3utr
chr11	116543956	116543966	+	3utr
chr11	116545617	116545627	+	3utr
chr11	116545985	116545995	+	3utr
chr11	116546472	116546482	+	3utr
chr11	116546956	116546966	+	3utr
chr11	116573354	116573364	+	3utr
chr11	116580506	116580516	+	3utr
chr11	116580639	116580649	+	3utr
chr11	116580712	116580722	+	3utr
chr11	116581005	116581015	-	3utr
chr11	116661381	116661391	+	3utr
chr11	116661584	116661594	-	3utr
chr11	116663742	116663752	-	3utr
chr11	116664474	116664484	-	3utr
chr11	116664921	116664931	-	3utr
chr11	116665313	116665323	-	3utr
chr11	116665374	116665384	-	3utr
chr11	116788263	116788273	+	3utr
chr11	116789178	116789188	+	3utr
chr11	117775121	117775131	+	3utr
chr11	117785114	117785124	+	3utr
chr11	117785756	117785766	+	3utr
chr11	117856155	117856165	+	3utr
chr11	117900887	117900897	+	3utr
chr11	117901499	117901509	+	3utr
chr11	117911740	117911750	+	3utr
chr11	117920476	117920486	-	3utr
chr11	117920675	117920685	-	3utr
chr11	117922515	117922525	+	3utr
chr11	117978839	117978849	+	3utr
chr11	118032792	118032802	+	3utr
chr11	118033932	118033942	+	3utr
chr11	118123690	118123700	-	3utr
chr11	118125794	118125804	-	3utr
chr11	118127669	118127679	-	3utr
chr11	118272061	118272071	-	3utr
chr11	118272192	118272202	-	3utr
chr11	118272384	118272394	-	3utr
chr11	118273310	118273320	-	3utr
chr11	118273644	118273654	-	3utr
chr11	118273733	118273743	-	3utr
chr11	118274284	118274294	-	3utr
chr11	118391651	118391661	+	3utr
chr11	118399328	118399338	+	3utr
chr11	118399579	118399589	+	3utr
chr11	118400281	118400291	-	3utr
chr11	118420115	118420125	-	3utr
chr11	118420566	118420576	-	3utr
chr11	118457871	118457881	+	3utr
chr11	118469454	118469464	+	3utr
chr11	118469801	118469811	-	3utr
chr11	118470820	118470830	-	3utr
chr11	118472437	118472447	-	3utr
chr11	118493031	118493041	+	3utr
chr11	118510960	118510970	+	3utr
chr11	118559917	118559927	+	3utr
chr11	118566179	118566189	-	3utr
chr11	118684053	118684063	+	3utr
chr11	118685065	118685075	-	3utr
chr11	118713216	118713226	+	3utr
chr11	118714867	118714877	-	3utr
chr11	118731141	118731151	-	3utr
chr11	118732711	118732721	-	3utr
chr11	118793871	118793881	-	3utr
chr11	118794102	118794112	-	3utr
chr11	118794484	118794494	-	3utr
chr11	118794698	118794708	-	3utr
chr11	118794808	118794818	-	3utr
chr11	118794893	118794903	-	3utr
chr11	118794939	118794949	-	3utr
chr11	118795107	118795117	-	3utr
chr11	118795248	118795258	-	3utr
chr11	119036920	119036930	-	3utr
chr11	119038046	119038056	-	3utr
chr11	119050315	119050325	-	3utr
chr11	11935053	11935063	+	3utr
chr11	11935625	11935635	+	3utr
chr11	11937264	11937274	+	3utr
chr11	11941122	11941132	-	3utr
chr11	11941234	11941244	-	3utr
chr11	11942551	11942561	-	3utr
chr11	119487210	119487220	-	3utr
chr11	119605844	119605854	+	3utr
chr11	119706539	119706549	+	3utr
chr11	11978990	11979000	-	3utr
chr11	119862540	119862550	+	3utr
chr11	119864938	119864948	+	3utr
chr11	120465512	120465522	+	3utr
chr11	120684543	120684553	+	3utr
chr11	120689314	120689324	+	3utr
chr11	121465028	121465038	-	3utr
chr11	121466164	121466174	-	3utr
chr11	122190377	122190387	+	3utr
chr11	122335626	122335636	+	3utr
chr11	122448836	122448846	-	3utr
chr11	123100266	123100276	-	3utr
chr11	123500739	123500749	+	3utr
chr11	123522803	123522813	+	3utr
chr11	124007528	124007538	+	3utr
chr11	124010485	124010495	+	3utr
chr11	124010909	124010919	-	3utr
chr11	124011117	124011127	-	3utr
chr11	124069717	124069727	+	3utr
chr11	124122294	124122304	+	3utr
chr11	124256556	124256566	+	3utr
chr11	124259330	124259340	-	3utr
chr11	124259531	124259541	-	3utr
chr11	124259854	124259864	-	3utr
chr11	124416580	124416590	+	3utr
chr11	124463524	124463534	+	3utr
chr11	124472146	124472156	-	3utr
chr11	124820865	124820875	-	3utr
chr11	124863310	124863320	-	3utr
chr11	124959773	124959783	+	3utr
chr11	124996465	124996475	+	3utr
chr11	125030650	125030660	+	3utr
chr11	125030836	125030846	+	3utr
chr11	125032229	125032239	+	3utr
chr11	125051345	125051355	+	3utr
chr11	12506307	12506317	+	3utr
chr11	12506376	12506386	+	3utr
chr11	12506705	12506715	+	3utr
chr11	12507214	12507224	+	3utr
chr11	12507456	12507466	+	3utr
chr11	12507588	12507598	+	3utr
chr11	12507973	12507983	+	3utr
chr11	12508147	12508157	+	3utr
chr11	12508909	12508919	+	3utr
chr11	12513438	12513448	+	3utr
chr11	1252183	1252193	-	3utr
chr11	125268596	125268606	-	3utr
chr11	125268741	125268751	-	3utr
chr11	125275737	125275747	+	3utr
chr11	1253368	1253378	-	3utr
chr11	1254435	1254445	-	3utr
chr11	1254752	1254762	-	3utr
chr11	125577208	125577218	-	3utr
chr11	125577524	125577534	-	3utr
chr11	125637737	125637747	+	3utr
chr11	125638051	125638061	-	3utr
chr11	125638065	125638075	+	3utr
chr11	125638385	125638395	-	3utr
chr11	125639006	125639016	-	3utr
chr11	125653219	125653229	+	3utr
chr11	125668327	125668337	+	3utr
chr11	125720840	125720850	+	3utr
chr11	125789727	125789737	+	3utr
chr11	125798559	125798569	-	3utr
chr11	125798607	125798617	-	3utr
chr11	125815745	125815755	+	3utr
chr11	125815916	125815926	+	3utr
chr11	127833879	127833889	-	3utr
chr11	127836607	127836617	-	3utr
chr11	127836880	127836890	-	3utr
chr11	128187507	128187517	+	3utr
chr11	128340171	128340181	-	3utr
chr11	128343011	128343021	-	3utr
chr11	128343874	128343884	-	3utr
chr11	12915476	12915486	+	3utr
chr11	12916217	12916227	+	3utr
chr11	12921127	12921137	+	3utr
chr11	12921593	12921603	+	3utr
chr11	12922132	12922142	+	3utr
chr11	12922435	12922445	+	3utr
chr11	12922846	12922856	+	3utr
chr11	129238890	129238900	-	3utr
chr11	129518783	129518793	+	3utr
chr11	129518901	129518911	+	3utr
chr11	129519896	129519906	+	3utr
chr11	129585453	129585463	+	3utr
chr11	129605501	129605511	-	3utr
chr11	129605843	129605853	-	3utr
chr11	129606741	129606751	-	3utr
chr11	129851736	129851746	+	3utr
chr11	130250990	130251000	-	3utr
chr11	130252093	130252103	-	3utr
chr11	131711912	131711922	+	3utr
chr11	133527556	133527566	-	3utr
chr11	133527691	133527701	-	3utr
chr11	133620819	133620829	+	3utr
chr11	133622819	133622829	+	3utr
chr11	133622878	133622888	+	3utr
chr11	133623390	133623400	-	3utr
chr11	13366152	13366162	-	3utr
chr11	133751415	133751425	+	3utr
chr11	133752012	133752022	+	3utr
chr11	13709604	13709614	+	3utr
chr11	13710454	13710464	+	3utr
chr11	14256859	14256869	-	3utr
chr11	1439535	1439545	+	3utr
chr11	14435640	14435650	-	3utr
chr11	14435680	14435690	-	3utr
chr11	1447269	1447279	-	3utr
chr11	14483004	14483014	-	3utr
chr11	16733456	16733466	+	3utr
chr11	16733999	16734009	+	3utr
chr11	16734137	16734147	+	3utr
chr11	16734255	16734265	+	3utr
chr11	16735250	16735260	+	3utr
chr11	16735905	16735915	+	3utr
chr11	16736217	16736227	+	3utr
chr11	16736449	16736459	+	3utr
chr11	17064659	17064669	-	3utr
chr11	17309632	17309642	+	3utr
chr11	17328088	17328098	+	3utr
chr11	17766179	17766189	-	3utr
chr11	18058474	18058484	-	3utr
chr11	1815313	1815323	+	3utr
chr11	1819470	1819480	+	3utr
chr11	18209485	18209495	-	3utr
chr11	18248074	18248084	+	3utr
chr11	18256896	18256906	-	3utr
chr11	18256932	18256942	-	3utr
chr11	18256993	18257003	-	3utr
chr11	18344923	18344933	+	3utr
chr11	18385506	18385516	+	3utr
chr11	18385561	18385571	+	3utr
chr11	18385956	18385966	+	3utr
chr11	18386324	18386334	+	3utr
chr11	18458441	18458451	-	3utr
chr11	18584532	18584542	-	3utr
chr11	18681220	18681230	+	3utr
chr11	1870055	1870065	+	3utr
chr11	19154529	19154539	+	3utr
chr11	1934391	1934401	+	3utr
chr11	1940655	1940665	+	3utr
chr11	19689418	19689428	-	3utr
chr11	19691273	19691283	-	3utr
chr11	19691649	19691659	-	3utr
chr11	1972988	1972998	-	3utr
chr11	20096988	20096998	+	3utr
chr11	20099707	20099717	+	3utr
chr11	20345761	20345771	+	3utr
chr11	20361891	20361901	+	3utr
chr11	204452	204462	+	3utr
chr11	204821	204831	+	3utr
chr11	20487336	20487346	+	3utr
chr11	20487376	20487386	+	3utr
chr11	205028	205038	-	3utr
chr11	205032	205042	+	3utr
chr11	205075	205085	-	3utr
chr11	205098	205108	+	3utr
chr11	205433	205443	-	3utr
chr11	206144	206154	-	3utr
chr11	2106932	2106942	-	3utr
chr11	2107429	2107439	-	3utr
chr11	2109183	2109193	-	3utr
chr11	2109224	2109234	-	3utr
chr11	2109973	2109983	-	3utr
chr11	2110341	2110351	-	3utr
chr11	2110552	2110562	-	3utr
chr11	2141741	2141751	-	3utr
chr11	22601190	22601200	-	3utr
chr11	22801042	22801052	-	3utr
chr11	2374770	2374780	+	3utr
chr11	2375134	2375144	+	3utr
chr11	2375189	2375199	+	3utr
chr11	2381667	2381677	+	3utr
chr11	242968	242978	+	3utr
chr11	2626769	2626779	-	3utr
chr11	2657849	2657859	-	3utr
chr11	2661739	2661749	-	3utr
chr11	26974229	26974239	+	3utr
chr11	27316644	27316654	-	3utr
chr11	27344091	27344101	-	3utr
chr11	27472657	27472667	-	3utr
chr11	27472705	27472715	-	3utr
chr11	27473015	27473025	-	3utr
chr11	27475251	27475261	-	3utr
chr11	27633130	27633140	-	3utr
chr11	27635450	27635460	-	3utr
chr11	27635623	27635633	-	3utr
chr11	27998753	27998763	-	3utr
chr11	27999105	27999115	-	3utr
chr11	28103970	28103980	+	3utr
chr11	28311617	28311627	+	3utr
chr11	284753	284763	+	3utr
chr11	285244	285254	+	3utr
chr11	285663	285673	+	3utr
chr11	2861030	2861040	-	3utr
chr11	2903034	2903044	+	3utr
chr11	2906083	2906093	-	3utr
chr11	2906229	2906239	-	3utr
chr11	2922249	2922259	-	3utr
chr11	2923280	2923290	-	3utr
chr11	2978741	2978751	-	3utr
chr11	299382	299392	+	3utr
chr11	30316334	30316344	+	3utr
chr11	305213	305223	+	3utr
chr11	305258	305268	+	3utr
chr11	3064932	3064942	-	3utr
chr11	3065202	3065212	-	3utr
chr11	309681	309691	-	3utr
chr11	31410530	31410540	-	3utr
chr11	31410600	31410610	+	3utr
chr11	31410944	31410954	+	3utr
chr11	31761890	31761900	+	3utr
chr11	32083653	32083663	+	3utr
chr11	32083825	32083835	+	3utr
chr11	32580526	32580536	-	3utr
chr11	32836228	32836238	+	3utr
chr11	32955111	32955121	+	3utr
chr11	33011689	33011699	+	3utr
chr11	33050953	33050963	+	3utr
chr11	33051023	33051033	+	3utr
chr11	33051671	33051681	+	3utr
chr11	33062711	33062721	-	3utr
chr11	33119559	33119569	-	3utr
chr11	33333474	33333484	+	3utr
chr11	3336197	3336207	-	3utr
chr11	3336881	3336891	-	3utr
chr11	33648047	33648057	+	3utr
chr11	33649241	33649251	+	3utr
chr11	33683362	33683372	-	3utr
chr11	33683410	33683420	-	3utr
chr11	33686805	33686815	-	3utr
chr11	33686996	33687006	-	3utr
chr11	33687563	33687573	-	3utr
chr11	33688125	33688135	-	3utr
chr11	33719073	33719083	-	3utr
chr11	34078618	34078628	+	3utr
chr11	34079267	34079277	+	3utr
chr11	34079494	34079504	+	3utr
chr11	34079715	34079725	+	3utr
chr11	34080206	34080216	+	3utr
chr11	34080720	34080730	+	3utr
chr11	34125017	34125027	+	3utr
chr11	34129116	34129126	-	3utr
chr11	34450169	34450179	+	3utr
chr11	34637221	34637231	+	3utr
chr11	34974231	34974241	+	3utr
chr11	35207578	35207588	+	3utr
chr11	35208136	35208146	+	3utr
chr11	35210513	35210523	+	3utr
chr11	35598982	35598992	+	3utr
chr11	35785174	35785184	+	3utr
chr11	35785225	35785235	+	3utr
chr11	35786723	35786733	+	3utr
chr11	36210248	36210258	+	3utr
chr11	36252043	36252053	-	3utr
chr11	36252091	36252101	-	3utr
chr11	3652831	3652841	-	3utr
chr11	3652882	3652892	-	3utr
chr11	3653691	3653701	-	3utr
chr11	36637383	36637393	+	3utr
chr11	372043	372053	+	3utr
chr11	372102	372112	+	3utr
chr11	3804143	3804153	+	3utr
chr11	3804793	3804803	-	3utr
chr11	394894	394904	+	3utr
chr11	395722	395732	-	3utr
chr11	4070996	4071006	+	3utr
chr11	4116663	4116673	+	3utr
chr11	43322642	43322652	+	3utr
chr11	4362708	4362718	-	3utr
chr11	43834503	43834513	+	3utr
chr11	43834729	43834739	+	3utr
chr11	43898379	43898389	+	3utr
chr11	44062132	44062142	+	3utr
chr11	44223041	44223051	+	3utr
chr11	44223534	44223544	+	3utr
chr11	44238570	44238580	-	3utr
chr11	44909501	44909511	-	3utr
chr11	44910484	44910494	-	3utr
chr11	44910547	44910557	+	3utr
chr11	44910567	44910577	-	3utr
chr11	4576486	4576496	-	3utr
chr11	45789672	45789682	+	3utr
chr11	45791129	45791139	+	3utr
chr11	45861357	45861367	+	3utr
chr11	45884575	45884585	+	3utr
chr11	45888308	45888318	-	3utr
chr11	45907210	45907220	+	3utr
chr11	45907456	45907466	-	3utr
chr11	45910648	45910658	-	3utr
chr11	46299280	46299290	+	3utr
chr11	46299457	46299467	+	3utr
chr11	46374545	46374555	-	3utr
chr11	46650901	46650911	+	3utr
chr11	46651146	46651156	+	3utr
chr11	46652628	46652638	+	3utr
chr11	46655214	46655224	-	3utr
chr11	46684024	46684034	+	3utr
chr11	46721674	46721684	-	3utr
chr11	47140359	47140369	+	3utr
chr11	47142435	47142445	-	3utr
chr11	47142457	47142467	+	3utr
chr11	47153270	47153280	-	3utr
chr11	47217329	47217339	+	3utr
chr11	47217438	47217448	-	3utr
chr11	47246959	47246969	+	3utr
chr11	47308145	47308155	+	3utr
chr11	47393531	47393541	+	3utr
chr11	47394605	47394615	+	3utr
chr11	47396907	47396917	-	3utr
chr11	47444072	47444082	-	3utr
chr11	47444241	47444251	-	3utr
chr11	47444673	47444683	-	3utr
chr11	47550331	47550341	-	3utr
chr11	47562676	47562686	+	3utr
chr11	47596801	47596811	-	3utr
chr11	47596844	47596854	-	3utr
chr11	47596893	47596903	-	3utr
chr11	47694651	47694661	-	3utr
chr11	47756252	47756262	-	3utr
chr11	47817639	47817649	-	3utr
chr11	484520	484530	-	3utr
chr11	50195580	50195590	-	3utr
chr11	522248	522258	-	3utr
chr11	522479	522489	-	3utr
chr11	522587	522597	-	3utr
chr11	544863	544873	-	3utr
chr11	544906	544916	+	3utr
chr11	554006	554016	+	3utr
chr11	557024	557034	-	3utr
chr11	5641369	5641379	-	3utr
chr11	565220	565230	-	3utr
chr11	56823699	56823709	-	3utr
chr11	56823753	56823763	-	3utr
chr11	56850041	56850051	-	3utr
chr11	56850221	56850231	-	3utr
chr11	57008593	57008603	-	3utr
chr11	57052527	57052537	-	3utr
chr11	57052689	57052699	-	3utr
chr11	57052754	57052764	-	3utr
chr11	57075718	57075728	-	3utr
chr11	57138883	57138893	+	3utr
chr11	57169142	57169152	-	3utr
chr11	57185899	57185909	+	3utr
chr11	57224108	57224118	+	3utr
chr11	57224307	57224317	+	3utr
chr11	57224397	57224407	+	3utr
chr11	57225215	57225225	+	3utr
chr11	57228330	57228340	-	3utr
chr11	58050927	58050937	-	3utr
chr11	58732623	58732633	+	3utr
chr11	59098453	59098463	-	3utr
chr11	59099517	59099527	-	3utr
chr11	59326739	59326749	+	3utr
chr11	59330203	59330213	-	3utr
chr11	602017	602027	+	3utr
chr11	602044	602054	+	3utr
chr11	602092	602102	+	3utr
chr11	602150	602160	+	3utr
chr11	602560	602570	-	3utr
chr11	60374783	60374793	+	3utr
chr11	60375029	60375039	-	3utr
chr11	60375051	60375061	+	3utr
chr11	60375116	60375126	+	3utr
chr11	60414603	60414613	-	3utr
chr11	60414780	60414790	-	3utr
chr11	60447476	60447486	+	3utr
chr11	60461138	60461148	-	3utr
chr11	60461191	60461201	+	3utr
chr11	60654313	60654323	-	3utr
chr11	60654405	60654415	-	3utr
chr11	60782343	60782353	-	3utr
chr11	60823501	60823511	-	3utr
chr11	60872793	60872803	+	3utr
chr11	60872861	60872871	-	3utr
chr11	60893243	60893253	+	3utr
chr11	60926738	60926748	-	3utr
chr11	60926784	60926794	-	3utr
chr11	60970275	60970285	+	3utr
chr11	60970771	60970781	+	3utr
chr11	61014961	61014971	+	3utr
chr11	61313183	61313193	-	3utr
chr11	61324216	61324226	-	3utr
chr11	61324269	61324279	-	3utr
chr11	61325893	61325903	-	3utr
chr11	61326329	61326339	-	3utr
chr11	61390350	61390360	+	3utr
chr11	61391382	61391392	+	3utr
chr11	61397580	61397590	-	3utr
chr11	61397628	61397638	-	3utr
chr11	61421355	61421365	-	3utr
chr11	61488317	61488327	+	3utr
chr11	61488341	61488351	-	3utr
chr11	61488427	61488437	-	3utr
chr11	61488472	61488482	-	3utr
chr11	61488704	61488714	-	3utr
chr11	61676359	61676369	+	3utr
chr11	6189157	6189167	-	3utr
chr11	61957599	61957609	-	3utr
chr11	62039956	62039966	-	3utr
chr11	62083664	62083674	-	3utr
chr11	62117268	62117278	-	3utr
chr11	62139352	62139362	-	3utr
chr11	62186872	62186882	-	3utr
chr11	62191104	62191114	+	3utr
chr11	62196408	62196418	+	3utr
chr11	62200554	62200564	-	3utr
chr11	62200834	62200844	-	3utr
chr11	62210457	62210467	-	3utr
chr11	62259653	62259663	+	3utr
chr11	62262670	62262680	+	3utr
chr11	62275018	62275028	-	3utr
chr11	62290744	62290754	+	3utr
chr11	62314279	62314289	+	3utr
chr11	62314382	62314392	-	3utr
chr11	62314434	62314444	+	3utr
chr11	62330950	62330960	-	3utr
chr11	62331001	62331011	-	3utr
chr11	62356965	62356975	-	3utr
chr11	62376042	62376052	-	3utr
chr11	62412798	62412808	+	3utr
chr11	62412893	62412903	+	3utr
chr11	6296910	6296920	-	3utr
chr11	630691	630701	+	3utr
chr11	63098859	63098869	-	3utr
chr11	63153177	63153187	-	3utr
chr11	63282286	63282296	+	3utr
chr11	63282926	63282936	+	3utr
chr11	63283106	63283116	+	3utr
chr11	63283952	63283962	-	3utr
chr11	63351749	63351759	+	3utr
chr11	634238	634248	-	3utr
chr11	63434557	63434567	+	3utr
chr11	63435053	63435063	+	3utr
chr11	63479334	63479344	+	3utr
chr11	63500405	63500415	+	3utr
chr11	63500575	63500585	+	3utr
chr11	63521736	63521746	+	3utr
chr11	63522447	63522457	+	3utr
chr11	63522611	63522621	-	3utr
chr11	6372717	6372727	-	3utr
chr11	6372764	6372774	-	3utr
chr11	6372788	6372798	+	3utr
chr11	63728575	63728585	+	3utr
chr11	6372935	6372945	-	3utr
chr11	63747870	63747880	-	3utr
chr11	63758314	63758324	+	3utr
chr11	63762821	63762831	+	3utr
chr11	63768076	63768086	+	3utr
chr11	63768164	63768174	+	3utr
chr11	63768537	63768547	-	3utr
chr11	63768755	63768765	-	3utr
chr11	63791957	63791967	+	3utr
chr11	63793431	63793441	+	3utr
chr11	63793886	63793896	-	3utr
chr11	63813526	63813536	+	3utr
chr11	63840742	63840752	-	3utr
chr11	63845793	63845803	+	3utr
chr11	63845845	63845855	+	3utr
chr11	63881560	63881570	+	3utr
chr11	63896250	63896260	+	3utr
chr11	6426428	6426438	-	3utr
chr11	64264922	64264932	-	3utr
chr11	64288665	64288675	-	3utr
chr11	64289835	64289845	-	3utr
chr11	64313191	64313201	-	3utr
chr11	64376789	64376799	-	3utr
chr11	64377684	64377694	-	3utr
chr11	64378144	64378154	-	3utr
chr11	64418600	64418610	-	3utr
chr11	64458137	64458147	+	3utr
chr11	64458509	64458519	+	3utr
chr11	6454330	6454340	-	3utr
chr11	6454828	6454838	-	3utr
chr11	64568862	64568872	+	3utr
chr11	6460119	6460129	+	3utr
chr11	64601508	64601518	-	3utr
chr11	6460850	6460860	+	3utr
chr11	6460990	6461000	+	3utr
chr11	64612435	64612445	+	3utr
chr11	6462473	6462483	+	3utr
chr11	64640268	64640278	+	3utr
chr11	64640457	64640467	-	3utr
chr11	64644684	64644694	-	3utr
chr11	64650071	64650081	+	3utr
chr11	64651052	64651062	+	3utr
chr11	64651334	64651344	-	3utr
chr11	64651398	64651408	+	3utr
chr11	64735718	64735728	+	3utr
chr11	64736039	64736049	+	3utr
chr11	64821650	64821660	+	3utr
chr11	64846126	64846136	+	3utr
chr11	64846302	64846312	+	3utr
chr11	64846449	64846459	+	3utr
chr11	64877012	64877022	+	3utr
chr11	64899247	64899257	-	3utr
chr11	64937556	64937566	+	3utr
chr11	65023335	65023345	+	3utr
chr11	65023372	65023382	+	3utr
chr11	65023717	65023727	+	3utr
chr11	65023772	65023782	+	3utr
chr11	65023913	65023923	+	3utr
chr11	65024009	65024019	+	3utr
chr11	65024239	65024249	+	3utr
chr11	65024644	65024654	+	3utr
chr11	65025998	65026008	+	3utr
chr11	65027101	65027111	+	3utr
chr11	65027663	65027673	+	3utr
chr11	65029844	65029854	+	3utr
chr11	65030500	65030510	+	3utr
chr11	65062612	65062622	-	3utr
chr11	65062730	65062740	-	3utr
chr11	65062738	65062748	+	3utr
chr11	65062873	65062883	-	3utr
chr11	65095802	65095812	+	3utr
chr11	65097824	65097834	+	3utr
chr11	65098224	65098234	+	3utr
chr11	65116908	65116918	-	3utr
chr11	65121810	65121820	-	3utr
chr11	65174945	65174955	+	3utr
chr11	65177655	65177665	-	3utr
chr11	65178276	65178286	-	3utr
chr11	65241729	65241739	-	3utr
chr11	65243605	65243615	-	3utr
chr11	65243637	65243647	+	3utr
chr11	65243689	65243699	-	3utr
chr11	65243736	65243746	-	3utr
chr11	65301675	65301685	-	3utr
chr11	65378975	65378985	-	3utr
chr11	65379082	65379092	-	3utr
chr11	65379185	65379195	-	3utr
chr11	65379929	65379939	-	3utr
chr11	65379967	65379977	-	3utr
chr11	65380033	65380043	-	3utr
chr11	65380114	65380124	-	3utr
chr11	65390194	65390204	+	3utr
chr11	65390473	65390483	+	3utr
chr11	65390502	65390512	-	3utr
chr11	65390706	65390716	-	3utr
chr11	65390874	65390884	-	3utr
chr11	65407793	65407803	-	3utr
chr11	65407974	65407984	-	3utr
chr11	65408016	65408026	-	3utr
chr11	65415667	65415677	+	3utr
chr11	65440883	65440893	-	3utr
chr11	65445591	65445601	+	3utr
chr11	65503130	65503140	+	3utr
chr11	65520598	65520608	-	3utr
chr11	65522483	65522493	-	3utr
chr11	65537539	65537549	+	3utr
chr11	65540805	65540815	-	3utr
chr11	65592939	65592949	+	3utr
chr11	65767632	65767642	+	3utr
chr11	65768771	65768781	+	3utr
chr11	6577735	6577745	-	3utr
chr11	65800531	65800541	+	3utr
chr11	65808236	65808246	+	3utr
chr11	65808636	65808646	-	3utr
chr11	65820696	65820706	+	3utr
chr11	65838549	65838559	-	3utr
chr11	65838611	65838621	-	3utr
chr11	65856118	65856128	-	3utr
chr11	65861395	65861405	-	3utr
chr11	6588567	6588577	+	3utr
chr11	6588614	6588624	+	3utr
chr11	6588657	6588667	-	3utr
chr11	6588666	6588676	+	3utr
chr11	6588694	6588704	-	3utr
chr11	65959132	65959142	-	3utr
chr11	65959891	65959901	-	3utr
chr11	6599139	6599149	-	3utr
chr11	66063312	66063322	-	3utr
chr11	66087518	66087528	-	3utr
chr11	66130052	66130062	+	3utr
chr11	66209304	66209314	-	3utr
chr11	66370558	66370568	+	3utr
chr11	66372577	66372587	-	3utr
chr11	66384440	66384450	+	3utr
chr11	66384508	66384518	+	3utr
chr11	66574878	66574888	+	3utr
chr11	6659145	6659155	-	3utr
chr11	6659587	6659597	-	3utr
chr11	6659635	6659645	-	3utr
chr11	66596049	66596059	+	3utr
chr11	6659706	6659716	-	3utr
chr11	66781704	66781714	+	3utr
chr11	66809526	66809536	+	3utr
chr11	66810589	66810599	+	3utr
chr11	66826518	66826528	+	3utr
chr11	66836639	66836649	+	3utr
chr11	66875604	66875614	-	3utr
chr11	66888222	66888232	-	3utr
chr11	66922235	66922245	-	3utr
chr11	66922261	66922271	+	3utr
chr11	66922413	66922423	+	3utr
chr11	66922446	66922456	+	3utr
chr11	66922463	66922473	-	3utr
chr11	66922504	66922514	+	3utr
chr11	66922549	66922559	-	3utr
chr11	66949639	66949649	+	3utr
chr11	66959435	66959445	+	3utr
chr11	66959562	66959572	-	3utr
chr11	66988411	66988421	-	3utr
chr11	67015137	67015147	+	3utr
chr11	67015821	67015831	-	3utr
chr11	67030550	67030560	-	3utr
chr11	67110686	67110696	+	3utr
chr11	67136568	67136578	+	3utr
chr11	67151991	67152001	-	3utr
chr11	67515156	67515166	-	3utr
chr11	67553305	67553315	+	3utr
chr11	67560638	67560648	+	3utr
chr11	67560673	67560683	+	3utr
chr11	67574925	67574935	+	3utr
chr11	67577869	67577879	-	3utr
chr11	67681118	67681128	-	3utr
chr11	67689766	67689776	-	3utr
chr11	67690302	67690312	-	3utr
chr11	67785388	67785398	-	3utr
chr11	67785513	67785523	-	3utr
chr11	67785615	67785625	-	3utr
chr11	67973304	67973314	+	3utr
chr11	68137802	68137812	+	3utr
chr11	68138623	68138633	+	3utr
chr11	68139362	68139372	+	3utr
chr11	68215205	68215215	+	3utr
chr11	68260315	68260325	-	3utr
chr11	68278886	68278896	-	3utr
chr11	68278934	68278944	-	3utr
chr11	68279728	68279738	-	3utr
chr11	68415328	68415338	-	3utr
chr11	68454551	68454561	+	3utr
chr11	68464632	68464642	+	3utr
chr11	68528447	68528457	-	3utr
chr11	68528498	68528508	-	3utr
chr11	68528836	68528846	-	3utr
chr11	68529007	68529017	-	3utr
chr11	68612458	68612468	+	3utr
chr11	68612531	68612541	+	3utr
chr11	68612729	68612739	+	3utr
chr11	68821316	68821326	+	3utr
chr11	68865617	68865627	+	3utr
chr11	69175339	69175349	+	3utr
chr11	69175419	69175429	+	3utr
chr11	69175471	69175481	+	3utr
chr11	69175544	69175554	+	3utr
chr11	69178208	69178218	+	3utr
chr11	69178320	69178330	+	3utr
chr11	69178409	69178419	+	3utr
chr11	69189520	69189530	-	3utr
chr11	6935840	6935850	+	3utr
chr11	693735	693745	+	3utr
chr11	694108	694118	+	3utr
chr11	69731117	69731127	+	3utr
chr11	69959129	69959139	+	3utr
chr11	69960315	69960325	+	3utr
chr11	70823112	70823122	-	3utr
chr11	70823658	70823668	-	3utr
chr11	70890222	70890232	+	3utr
chr11	71385232	71385242	+	3utr
chr11	71386143	71386153	+	3utr
chr11	71386275	71386285	+	3utr
chr11	71391207	71391217	+	3utr
chr11	71391564	71391574	-	3utr
chr11	71391617	71391627	+	3utr
chr11	71395891	71395901	-	3utr
chr11	71404783	71404793	-	3utr
chr11	71484277	71484287	+	3utr
chr11	71484518	71484528	+	3utr
chr11	71485992	71486002	-	3utr
chr11	71486061	71486071	+	3utr
chr11	71486068	71486078	-	3utr
chr11	71498239	71498249	-	3utr
chr11	71498287	71498297	-	3utr
chr11	71498336	71498346	+	3utr
chr11	71498388	71498398	+	3utr
chr11	71584977	71584987	+	3utr
chr11	71627611	71627621	+	3utr
chr11	71627783	71627793	+	3utr
chr11	71681999	71682009	-	3utr
chr11	717035	717045	+	3utr
chr11	717710	717720	+	3utr
chr11	72073773	72073783	-	3utr
chr11	72218240	72218250	+	3utr
chr11	72218313	72218323	+	3utr
chr11	72225444	72225454	-	3utr
chr11	72624612	72624622	+	3utr
chr11	72757760	72757770	+	3utr
chr11	72757983	72757993	+	3utr
chr11	72785321	72785331	+	3utr
chr11	72785681	72785691	+	3utr
chr11	72786153	72786163	+	3utr
chr11	73064338	73064348	-	3utr
chr11	73253284	73253294	+	3utr
chr11	73261418	73261428	-	3utr
chr11	73261454	73261464	-	3utr
chr11	73316405	73316415	+	3utr
chr11	73363373	73363383	-	3utr
chr11	73655355	73655365	-	3utr
chr11	73719014	73719024	-	3utr
chr11	73887373	73887383	+	3utr
chr11	74231092	74231102	+	3utr
chr11	74231667	74231677	-	3utr
chr11	74366315	74366325	+	3utr
chr11	74653078	74653088	-	3utr
chr11	74794368	74794378	+	3utr
chr11	74794679	74794689	+	3utr
chr11	74794825	74794835	+	3utr
chr11	74823339	74823349	-	3utr
chr11	74960980	74960990	+	3utr
chr11	74961462	74961472	+	3utr
chr11	74975617	74975627	-	3utr
chr11	75190212	75190222	+	3utr
chr11	754999	755009	+	3utr
chr11	75531329	75531339	+	3utr
chr11	75532910	75532920	+	3utr
chr11	75575023	75575033	-	3utr
chr11	757072	757082	-	3utr
chr11	757233	757243	-	3utr
chr11	757699	757709	-	3utr
chr11	76046221	76046231	-	3utr
chr11	760595	760605	-	3utr
chr11	76186545	76186555	+	3utr
chr11	76186629	76186639	+	3utr
chr11	76186823	76186833	+	3utr
chr11	76412327	76412337	+	3utr
chr11	7642916	7642926	-	3utr
chr11	76513229	76513239	+	3utr
chr11	76710719	76710729	-	3utr
chr11	77004850	77004860	-	3utr
chr11	77054928	77054938	-	3utr
chr11	77261032	77261042	+	3utr
chr11	77267421	77267431	-	3utr
chr11	77404417	77404427	-	3utr
chr11	77489646	77489656	-	3utr
chr11	77559943	77559953	-	3utr
chr11	77603389	77603399	+	3utr
chr11	77603995	77604005	-	3utr
chr11	777123	777133	-	3utr
chr11	777715	777725	-	3utr
chr11	77824964	77824974	-	3utr
chr11	78043209	78043219	-	3utr
chr11	789190	789200	-	3utr
chr11	802862	802872	+	3utr
chr11	815203	815213	+	3utr
chr11	815557	815567	+	3utr
chr11	82213065	82213075	-	3utr
chr11	82547513	82547523	+	3utr
chr11	82547556	82547566	+	3utr
chr11	82573882	82573892	+	3utr
chr11	82574468	82574478	+	3utr
chr11	82603876	82603886	+	3utr
chr11	82650154	82650164	-	3utr
chr11	82650433	82650443	-	3utr
chr11	828210	828220	+	3utr
chr11	828557	828567	+	3utr
chr11	828816	828826	+	3utr
chr11	829726	829736	-	3utr
chr11	829795	829805	-	3utr
chr11	830210	830220	-	3utr
chr11	85025190	85025200	+	3utr
chr11	85045220	85045230	+	3utr
chr11	85049666	85049676	-	3utr
chr11	85049766	85049776	-	3utr
chr11	85050449	85050459	-	3utr
chr11	85345874	85345884	-	3utr
chr11	85346337	85346347	-	3utr
chr11	856632	856642	+	3utr
chr11	85667413	85667423	+	3utr
chr11	857097	857107	+	3utr
chr11	85734339	85734349	+	3utr
chr11	85734619	85734629	+	3utr
chr11	85811783	85811793	+	3utr
chr11	85829891	85829901	-	3utr
chr11	858403	858413	-	3utr
chr11	859768	859778	-	3utr
chr11	86197852	86197862	+	3utr
chr11	86199907	86199917	+	3utr
chr11	86334375	86334385	-	3utr
chr11	86341465	86341475	+	3utr
chr11	8665638	8665648	+	3utr
chr11	8665738	8665748	+	3utr
chr11	8666636	8666646	+	3utr
chr11	8667752	8667762	+	3utr
chr11	8667981	8667991	+	3utr
chr11	8671483	8671493	-	3utr
chr11	87666414	87666424	-	3utr
chr11	87693635	87693645	-	3utr
chr11	87698793	87698803	-	3utr
chr11	87698863	87698873	-	3utr
chr11	87698910	87698920	-	3utr
chr11	87698952	87698962	-	3utr
chr11	8897659	8897669	+	3utr
chr11	8925422	8925432	-	3utr
chr11	8958704	8958714	-	3utr
chr11	8960860	8960870	-	3utr
chr11	92520505	92520515	-	3utr
chr11	92520853	92520863	-	3utr
chr11	9259529	9259539	-	3utr
chr11	93103157	93103167	+	3utr
chr11	93135884	93135894	+	3utr
chr11	93186089	93186099	+	3utr
chr11	93553781	93553791	+	3utr
chr11	9424338	9424348	+	3utr
chr11	94243941	94243951	+	3utr
chr11	94247955	94247965	+	3utr
chr11	9424863	9424873	+	3utr
chr11	94249470	94249480	+	3utr
chr11	94249547	94249557	+	3utr
chr11	9425162	9425172	+	3utr
chr11	9425351	9425361	+	3utr
chr11	9425853	9425863	+	3utr
chr11	9426233	9426243	+	3utr
chr11	94335936	94335946	-	3utr
chr11	94336158	94336168	-	3utr
chr11	94342812	94342822	-	3utr
chr11	9437685	9437695	-	3utr
chr11	94442021	94442031	+	3utr
chr11	94442301	94442311	+	3utr
chr11	94444022	94444032	+	3utr
chr11	94505442	94505452	+	3utr
chr11	9506633	9506643	+	3utr
chr11	95141770	95141780	-	3utr
chr11	95143177	95143187	-	3utr
chr11	95204528	95204538	+	3utr
chr11	95204625	95204635	+	3utr
chr11	95204777	95204787	+	3utr
chr11	95204809	95204819	+	3utr
chr11	95205490	95205500	+	3utr
chr11	95205699	95205709	-	3utr
chr11	95206918	95206928	-	3utr
chr11	9567315	9567325	+	3utr
chr11	9567861	9567871	+	3utr
chr11	95725584	95725594	-	3utr
chr11	95726044	95726054	-	3utr
chr11	95753954	95753964	-	3utr
chr11	9718616	9718626	+	3utr
chr11	9729924	9729934	+	3utr
chr11	9731068	9731078	+	3utr
chr12	100304511	100304521	+	3utr
chr12	100311031	100311041	-	3utr
chr12	100311205	100311215	-	3utr
chr12	100312536	100312546	-	3utr
chr12	100312630	100312640	-	3utr
chr12	100644910	100644920	+	3utr
chr12	100646968	100646978	+	3utr
chr12	100663420	100663430	-	3utr
chr12	100839522	100839532	+	3utr
chr12	100840822	100840832	+	3utr
chr12	100841025	100841035	+	3utr
chr12	100841507	100841517	+	3utr
chr12	100930857	100930867	-	3utr
chr12	100992103	100992113	-	3utr
chr12	101115414	101115424	+	3utr
chr12	10202174	10202184	-	3utr
chr12	10265770	10265780	+	3utr
chr12	10266406	10266416	+	3utr
chr12	10266984	10266994	+	3utr
chr12	102690224	102690234	-	3utr
chr12	102865820	102865830	+	3utr
chr12	102869116	102869126	-	3utr
chr12	102869167	102869177	-	3utr
chr12	102906767	102906777	+	3utr
chr12	102906901	102906911	-	3utr
chr12	102907179	102907189	-	3utr
chr12	103021349	103021359	+	3utr
chr12	103035697	103035707	-	3utr
chr12	103036565	103036575	-	3utr
chr12	103037237	103037247	-	3utr
chr12	103037411	103037421	-	3utr
chr12	103675992	103676002	+	3utr
chr12	103912621	103912631	+	3utr
chr12	103937704	103937714	-	3utr
chr12	104087029	104087039	+	3utr
chr12	104091213	104091223	-	3utr
chr12	104288704	104288714	+	3utr
chr12	104289147	104289157	+	3utr
chr12	104289412	104289422	+	3utr
chr12	104981531	104981541	-	3utr
chr12	104981575	104981585	-	3utr
chr12	105155795	105155805	-	3utr
chr12	105155879	105155889	-	3utr
chr12	105156091	105156101	-	3utr
chr12	105156227	105156237	-	3utr
chr12	105156546	105156556	-	3utr
chr12	105427941	105427951	+	3utr
chr12	105428091	105428101	+	3utr
chr12	105805177	105805187	+	3utr
chr12	105890554	105890564	+	3utr
chr12	105891877	105891887	+	3utr
chr12	105891930	105891940	+	3utr
chr12	10649884	10649894	-	3utr
chr12	106630360	106630370	+	3utr
chr12	106650784	106650794	-	3utr
chr12	107207394	107207404	-	3utr
chr12	10743051	10743061	-	3utr
chr12	10743337	10743347	-	3utr
chr12	10743411	10743421	-	3utr
chr12	107440464	107440474	-	3utr
chr12	107440553	107440563	-	3utr
chr12	107440594	107440604	-	3utr
chr12	107486984	107486994	+	3utr
chr12	107487259	107487269	+	3utr
chr12	107507760	107507770	-	3utr
chr12	107509025	107509035	-	3utr
chr12	107563022	107563032	-	3utr
chr12	107564477	107564487	-	3utr
chr12	107565137	107565147	-	3utr
chr12	107700610	107700620	-	3utr
chr12	107704964	107704974	-	3utr
chr12	107725306	107725316	-	3utr
chr12	108010382	108010392	-	3utr
chr12	108033167	108033177	+	3utr
chr12	108370848	108370858	-	3utr
chr12	108372164	108372174	-	3utr
chr12	108457196	108457206	+	3utr
chr12	108458876	108458886	+	3utr
chr12	108475933	108475943	-	3utr
chr12	108478750	108478760	-	3utr
chr12	108478893	108478903	-	3utr
chr12	108519438	108519448	+	3utr
chr12	108705288	108705298	-	3utr
chr12	108773139	108773149	-	3utr
chr12	108840240	108840250	+	3utr
chr12	108851997	108852007	-	3utr
chr12	108961588	108961598	+	3utr
chr12	108963371	108963381	-	3utr
chr12	109140968	109140978	+	3utr
chr12	109269499	109269509	+	3utr
chr12	109271935	109271945	+	3utr
chr12	109272143	109272153	+	3utr
chr12	109273149	109273159	+	3utr
chr12	109273265	109273275	+	3utr
chr12	109295672	109295682	-	3utr
chr12	109357095	109357105	-	3utr
chr12	109410151	109410161	+	3utr
chr12	109413719	109413729	-	3utr
chr12	109413818	109413828	-	3utr
chr12	109414074	109414084	-	3utr
chr12	109571300	109571310	+	3utr
chr12	109642005	109642015	-	3utr
chr12	109642053	109642063	-	3utr
chr12	109642101	109642111	-	3utr
chr12	110282873	110282883	-	3utr
chr12	110283618	110283628	-	3utr
chr12	110373796	110373806	+	3utr
chr12	110374407	110374417	-	3utr
chr12	110374599	110374609	-	3utr
chr12	110564339	110564349	-	3utr
chr12	110564484	110564494	-	3utr
chr12	110566281	110566291	-	3utr
chr12	110679274	110679284	+	3utr
chr12	110732152	110732162	+	3utr
chr12	110761961	110761971	-	3utr
chr12	110815332	110815342	+	3utr
chr12	110815523	110815533	+	3utr
chr12	110815586	110815596	+	3utr
chr12	110853495	110853505	-	3utr
chr12	110945157	110945167	+	3utr
chr12	110949032	110949042	-	3utr
chr12	110949985	110949995	-	3utr
chr12	111075228	111075238	+	3utr
chr12	111075777	111075787	+	3utr
chr12	111082516	111082526	-	3utr
chr12	111083431	111083441	-	3utr
chr12	111842077	111842087	+	3utr
chr12	111867061	111867071	+	3utr
chr12	111895422	111895432	+	3utr
chr12	112080687	112080697	-	3utr
chr12	112114153	112114163	+	3utr
chr12	112114328	112114338	+	3utr
chr12	112114542	112114552	+	3utr
chr12	112218303	112218313	+	3utr
chr12	112218592	112218602	+	3utr
chr12	112220758	112220768	+	3utr
chr12	112220953	112220963	-	3utr
chr12	112221377	112221387	-	3utr
chr12	112311030	112311040	+	3utr
chr12	112311571	112311581	+	3utr
chr12	112360444	112360454	+	3utr
chr12	112738935	112738945	-	3utr
chr12	112744204	112744214	-	3utr
chr12	112744251	112744261	-	3utr
chr12	112744887	112744897	-	3utr
chr12	113277288	113277298	-	3utr
chr12	113592448	113592458	-	3utr
chr12	113593009	113593019	-	3utr
chr12	113593042	113593052	-	3utr
chr12	113593084	113593094	-	3utr
chr12	113593234	113593244	-	3utr
chr12	113593591	113593601	-	3utr
chr12	114880771	114880781	-	3utr
chr12	114881442	114881452	-	3utr
chr12	115639530	115639540	-	3utr
chr12	115953323	115953333	+	3utr
chr12	116065970	116065980	-	3utr
chr12	116067260	116067270	-	3utr
chr12	116953561	116953571	+	3utr
chr12	116953870	116953880	+	3utr
chr12	116955052	116955062	-	3utr
chr12	116955099	116955109	-	3utr
chr12	116955497	116955507	-	3utr
chr12	116955538	116955548	-	3utr
chr12	116956381	116956391	-	3utr
chr12	116956435	116956445	-	3utr
chr12	116985788	116985798	-	3utr
chr12	116986597	116986607	-	3utr
chr12	117067705	117067715	+	3utr
chr12	117067760	117067770	+	3utr
chr12	117071995	117072005	-	3utr
chr12	117073120	117073130	-	3utr
chr12	117337170	117337180	+	3utr
chr12	117339651	117339661	+	3utr
chr12	118603792	118603802	+	3utr
chr12	118607986	118607996	-	3utr
chr12	118608170	118608180	-	3utr
chr12	118608292	118608302	-	3utr
chr12	119017294	119017304	-	3utr
chr12	119017935	119017945	-	3utr
chr12	119018558	119018568	-	3utr
chr12	119049468	119049478	-	3utr
chr12	119118890	119118900	-	3utr
chr12	119132639	119132649	-	3utr
chr12	119132989	119132999	-	3utr
chr12	119204712	119204722	+	3utr
chr12	119362902	119362912	+	3utr
chr12	11936422	11936432	+	3utr
chr12	119366156	119366166	-	3utr
chr12	119383744	119383754	+	3utr
chr12	119383860	119383870	-	3utr
chr12	119383876	119383886	+	3utr
chr12	119385920	119385930	+	3utr
chr12	119413213	119413223	-	3utr
chr12	119420570	119420580	+	3utr
chr12	119420633	119420643	+	3utr
chr12	119420666	119420676	+	3utr
chr12	119425471	119425481	-	3utr
chr12	119499056	119499066	+	3utr
chr12	119499760	119499770	+	3utr
chr12	119501237	119501247	-	3utr
chr12	119618863	119618873	+	3utr
chr12	119618890	119618900	+	3utr
chr12	119620428	119620438	+	3utr
chr12	119620755	119620765	+	3utr
chr12	119623502	119623512	+	3utr
chr12	119623998	119624008	+	3utr
chr12	119624032	119624042	+	3utr
chr12	119662180	119662190	+	3utr
chr12	119686651	119686661	-	3utr
chr12	119942486	119942496	-	3utr
chr12	120156276	120156286	+	3utr
chr12	120159885	120159895	-	3utr
chr12	120165780	120165790	-	3utr
chr12	120230549	120230559	-	3utr
chr12	120322426	120322436	+	3utr
chr12	120346522	120346532	+	3utr
chr12	120351333	120351343	-	3utr
chr12	120564316	120564326	+	3utr
chr12	120698529	120698539	+	3utr
chr12	120700052	120700062	-	3utr
chr12	120701458	120701468	-	3utr
chr12	120704342	120704352	+	3utr
chr12	120717563	120717573	-	3utr
chr12	120754929	120754939	+	3utr
chr12	120761823	120761833	-	3utr
chr12	120838919	120838929	+	3utr
chr12	120840139	120840149	+	3utr
chr12	120894022	120894032	+	3utr
chr12	120894342	120894352	+	3utr
chr12	120982849	120982859	+	3utr
chr12	120984318	120984328	+	3utr
chr12	121184650	121184660	+	3utr
chr12	121194306	121194316	+	3utr
chr12	121258023	121258033	+	3utr
chr12	121258046	121258056	-	3utr
chr12	121282054	121282064	-	3utr
chr12	121282221	121282231	-	3utr
chr12	121555232	121555242	-	3utr
chr12	121555563	121555573	-	3utr
chr12	121676866	121676876	+	3utr
chr12	121821268	121821278	+	3utr
chr12	121821308	121821318	+	3utr
chr12	121821549	121821559	+	3utr
chr12	121912561	121912571	+	3utr
chr12	121913447	121913457	+	3utr
chr12	121915837	121915847	-	3utr
chr12	121916880	121916890	-	3utr
chr12	122029925	122029935	+	3utr
chr12	122033397	122033407	+	3utr
chr12	122033987	122033997	-	3utr
chr12	122050804	122050814	-	3utr
chr12	122311510	122311520	-	3utr
chr12	122339615	122339625	-	3utr
chr12	122342495	122342505	-	3utr
chr12	122458944	122458954	+	3utr
chr12	122459838	122459848	+	3utr
chr12	122465894	122465904	-	3utr
chr12	122466033	122466043	-	3utr
chr12	122516876	122516886	+	3utr
chr12	122522709	122522719	-	3utr
chr12	122648627	122648637	+	3utr
chr12	122670139	122670149	+	3utr
chr12	122671419	122671429	+	3utr
chr12	122671533	122671543	-	3utr
chr12	122711209	122711219	+	3utr
chr12	122758863	122758873	+	3utr
chr12	122810378	122810388	+	3utr
chr12	122812239	122812249	+	3utr
chr12	122986914	122986924	-	3utr
chr12	122986998	122987008	-	3utr
chr12	123375543	123375553	-	3utr
chr12	123828133	123828143	-	3utr
chr12	123962152	123962162	-	3utr
chr12	123997331	123997341	-	3utr
chr12	123998067	123998077	-	3utr
[truncated: 41,469 more rows]
