# Supplementary material for: E2F mediates enhanced alternative polyadenylation in proliferation
Source: Genome Biol. 2012 Jul 2;13(7):R59. doi: 10.1186/gb-2012-13-7-r59 (PMC3491381; doi:10.1186/gb-2012-13-7-r59)
Supplement: Additional file 3 — Excel file containing information on the core set of 216 transcripts that were subjected to APA modulation in the transition from proliferation to the arrested state in both BJ and MCF10A cells. [file gb-2012-13-7-r59-S3.XLSX]

## Sheet: BJ.MCF10A.Overlap
geneid	sym	pval-BJ	pval-MCF10A	SHIFT_direction_arrest_vs_proliferation
ENSG00000137801	THBS1	0	5.59888e-205	Longer
ENSG00000008441	NFIX	1.83997e-145	4.51101e-29	Longer
ENSG00000160789	LMNA	2.49763e-137	4.62395e-20	Longer
ENSG00000105576	TNPO2	1.85998e-101	9.20506e-06	Longer
ENSG00000177469	PTRF	3.304e-80	1.41842e-24	Longer
ENSG00000197879	MYO1C	1.55385e-79	0.000362307	Longer
ENSG00000184216	IRAK1	5.62139e-70	1.1762e-06	Longer
ENSG00000107957	SH3PXD2A	7.48935e-68	4.04429e-20	Longer
ENSG00000035862	TIMP2	6.68187e-67	4.04725e-249	Longer
ENSG00000134030	KIAA0427	1.04625e-62	1.71334e-15	Longer
ENSG00000160216	AGPAT3	1.87395e-51	1.0395e-12	Longer
ENSG00000112378	PERP	2.5596e-50	1.55764e-10	Longer
ENSG00000113739	STC2	4.0016e-48	1.47572e-82	Longer
ENSG00000147475	ERLIN2	1.45268e-44	4.37291e-08	Longer
ENSG00000164040	PGRMC2	8.69241e-44	6.59099e-63	Longer
ENSG00000100138	NHP2L1	1.45315e-40	1.29923e-35	Longer
ENSG00000175662	TOM1L2	2.25984e-40	1.25088e-29	Longer
ENSG00000100227	POLDIP3	1.98851e-38	1.81216e-09	Longer
ENSG00000163430	FSTL1	3.17044e-37	2.26131e-08	Longer
ENSG00000182473	EXOC7	1.0722e-36	4.42015e-31	Longer
ENSG00000101856	PGRMC1	1.70908e-36	3.17582e-08	Longer
ENSG00000185262	FAM100B	1.87921e-36	7.90437e-28	Longer
ENSG00000187498	COL4A1	1.21816e-35	7.98873e-06	Longer
ENSG00000002834	LASP1	1.02662e-33	8.75452e-06	Longer
ENSG00000070614	NDST1	1.11668e-33	3.61909e-63	Longer
ENSG00000055070	C1orf144	2.26968e-33	5.71608e-13	Longer
ENSG00000148358	GPR107	8.02095e-32	9.63186e-32	Longer
ENSG00000160209	PDXK	1.46341e-31	0	Longer
ENSG00000160959	LRRC14	3.58336e-29	1.45029e-29	Longer
ENSG00000122359	ANXA11	1.19363e-27	2.00419e-38	Longer
ENSG00000163479	SSR2	2.75885e-27	5.29242e-45	Longer
ENSG00000132475	H3F3B	9.04594e-26	6.93894e-14	Longer
ENSG00000040633	PHF23	1.49003e-25	3.18972e-06	Longer
ENSG00000182446	NPLOC4	1.80286e-25	0.00022722	Longer
ENSG00000047849	MAP4	4.70393e-25	1.05058e-39	Longer
ENSG00000157954	WIPI2	8.35376e-25	1.4627e-41	Longer
ENSG00000085063	CD59	5.01877e-24	9.18186e-24	Longer
ENSG00000106636	YKT6	1.4117e-23	1.87559e-09	Longer
ENSG00000114554	PLXNA1	1.42052e-23	1.26092e-22	Longer
ENSG00000081692	JMJD4	1.14353e-22	6.00445e-08	Longer
ENSG00000127554	GFER	1.74822e-22	1.56609e-22	Longer
ENSG00000177370	TIMM22	4.66951e-22	4.0826e-10	Longer
ENSG00000204592		1.51749e-21	3.5524e-101	Longer
ENSG00000117242		9.87033e-21	3.80663e-44	Longer
ENSG00000069966	GNB5	6.95452e-20	3.29012e-39	Longer
ENSG00000154710	RABGEF1	8.63861e-20	2.47145e-23	Longer
ENSG00000025800	KPNA6	1.07766e-19	1.22594e-19	Longer
ENSG00000065308	TRAM2	1.42014e-19	8.64944e-09	Longer
ENSG00000148248	SURF4	1.4379e-19	1.91518e-10	Longer
ENSG00000165915	SLC39A13	1.06514e-18	0.000219482	Longer
ENSG00000129353	SLC44A2	9.23301e-18	7.13595e-64	Longer
ENSG00000078369	GNB1	1.55041e-17	6.47885e-08	Longer
ENSG00000121068	TBX2	3.46484e-17	5.84771e-07	Longer
ENSG00000068724	TTC7A	4.10592e-17	1.39336e-11	Longer
ENSG00000136205	TNS3	6.00023e-17	4.82287e-05	Longer
ENSG00000108774	RAB5C	1.21295e-16	5.01657e-05	Longer
ENSG00000071127	WDR1	3.27595e-16	1.11273e-28	Longer
ENSG00000108591	DRG2	1.42398e-15	2.06893e-16	Longer
ENSG00000134049	IER3IP1	1.96924e-15	1.04095e-13	Longer
ENSG00000167244	IGF2	2.2325e-15	0.000602233	Longer
ENSG00000175029	CTBP2	2.16402e-14	1.10885e-09	Longer
ENSG00000092201	SUPT16HP	4.02844e-14	7.34687e-46	Longer
ENSG00000114853	ZBTB47	4.68206e-14	2.35617e-23	Longer
ENSG00000196363	WDR5	4.87002e-14	3.55576e-17	Longer
ENSG00000132613	MTSS1L	6.58201e-14	9.19211e-16	Longer
ENSG00000174238	PITPNA	9.70546e-14	5.00801e-12	Longer
ENSG00000082641	NFE2L1	2.65031e-13	6.58723e-19	Longer
ENSG00000099899	TRMT2A	3.37192e-13	1.43542e-11	Longer
ENSG00000141568	FOXK2	4.61621e-13	0.000948225	Longer
ENSG00000157637	SLC38A10	1.05449e-12	2.51916e-16	Longer
ENSG00000008853	RHOBTB2	1.22346e-12	1.3936e-05	Longer
ENSG00000090615	GOLGA3	2.11126e-12	2.55325e-05	Longer
ENSG00000147140	NONO	2.14943e-12	5.27253e-64	Longer
ENSG00000119537	KDSR	2.518e-12	2.11796e-17	Longer
ENSG00000114861	FOXP1	2.79521e-12	7.14013e-14	Longer
ENSG00000197256	KANK2	7.80978e-12	0.000632238	Longer
ENSG00000166147	FBN1	1.62552e-11	4.81352e-05	Longer
ENSG00000104332	SFRP1	3.22058e-11	9.51667e-05	Longer
ENSG00000143164	DCAF6	3.94422e-11	3.37326e-08	Longer
ENSG00000131507	NDFIP1	4.01991e-11	6.3393e-14	Longer
ENSG00000198668	CALM1	4.38135e-11	2.63663e-12	Longer
ENSG00000167671	UBXN6	4.6416e-11	9.05767e-09	Longer
ENSG00000071626	DAZAP1	7.92787e-11	1.46075e-23	Longer
ENSG00000105662	CRTC1	8.06354e-11	6.87144e-32	Longer
ENSG00000174306	ZHX3	8.50524e-11	1.85262e-12	Longer
ENSG00000189201		2.16221e-10	1.01091e-18	Longer
ENSG00000119318	RAD23B	2.55768e-10	0.000143497	Longer
ENSG00000159216	RUNX1	2.84345e-10	7.90451e-22	Longer
ENSG00000162889	MAPKAPK2	2.99729e-10	2.41044e-16	Longer
ENSG00000151366	NDUFC2	4.20188e-10	7.34445e-13	Longer
ENSG00000139645	ANKRD52	4.52703e-10	1.07168e-09	Longer
ENSG00000163171	CDC42EP3	5.33804e-10	2.48424e-09	Longer
ENSG00000138069	RAB1A	5.8133e-10	4.8862e-11	Longer
ENSG00000100413	POLR3H	7.35486e-10	8.36627e-05	Longer
ENSG00000102870	ZNF629	9.44504e-10	1.60724e-06	Longer
ENSG00000180035	ZNF48	1.11409e-09	3.8593e-10	Longer
ENSG00000143753	DEGS1	1.11524e-09	3.39377e-05	Longer
ENSG00000178038	ALS2CL	1.19591e-09	8.97977e-06	Longer
ENSG00000120451	SNX19	1.3923e-09	3.20424e-05	Longer
ENSG00000029993	HMGB3	1.44626e-09	1.03176e-22	Longer
ENSG00000006756	ARSD	2.91862e-09	1.9644e-06	Longer
ENSG00000167513	CDT1	3.9618e-09	1.22298e-06	Longer
ENSG00000170027	YWHAG	4.09388e-09	1.74078e-17	Longer
ENSG00000134369	NAV1	8.88374e-09	2.29371e-13	Longer
ENSG00000171604	CXXC5	8.89316e-09	4.39573e-10	Longer
ENSG00000124783	SSR1	9.92556e-09	5.49576e-13	Longer
ENSG00000130508	PXDN	1.14079e-08	6.3818e-32	Longer
ENSG00000134001	EIF2S1	1.23867e-08	3.50415e-21	Longer
ENSG00000132434	LANCL2	1.39892e-08	2.84674e-10	Longer
ENSG00000139842	CUL4A	2.46338e-08	1.67204e-17	Longer
ENSG00000186918	ZNF395	2.67068e-08	2.86973e-08	Longer
ENSG00000197965	MPZL1	4.60103e-08	1.13277e-05	Longer
ENSG00000048544	MRPS10	5.61826e-08	2.91345e-08	Longer
ENSG00000122692	SMU1	6.37095e-08	0.000158824	Longer
ENSG00000071967	CYBRD1	6.74833e-08	3.24629e-06	Longer
ENSG00000100401	RANGAP1	7.41726e-08	9.84308e-06	Longer
ENSG00000185761	ADAMTSL5	8.63939e-08	3.59451e-09	Longer
ENSG00000087274	ADD1	1.06425e-07	4.7405e-06	Longer
ENSG00000125741	OPA3	1.08521e-07	2.1298e-10	Longer
ENSG00000084636	COL16A1	1.16145e-07	1.54867e-10	Longer
ENSG00000196230	TUBBP2	1.28074e-07	9.83859e-30	Longer
ENSG00000170248	PDCD6IP	1.29004e-07	1.00962e-08	Longer
ENSG00000114544	SLC41A3	2.09858e-07	0.000572604	Longer
ENSG00000140105	WARS	2.14806e-07	2.27007e-20	Longer
ENSG00000096746	HNRNPH3	3.07705e-07	3.72679e-07	Longer
ENSG00000105355	M6PRBP1	4.49827e-07	9.8282e-13	Longer
ENSG00000114353	GNAI2	4.78815e-07	6.3627e-89	Longer
ENSG00000070831	CDC42P2	5.3471e-07	5.67011e-07	Longer
ENSG00000072210	ALDH3A2	5.95524e-07	4.24098e-11	Longer
ENSG00000167491	GATAD2A	6.51118e-07	3.09022e-15	Longer
ENSG00000100234	TIMP3	6.79264e-07	4.16745e-07	Longer
ENSG00000110047	EHD1	7.09367e-07	1.52164e-08	Longer
ENSG00000200002		8.30673e-07	0.00083466	Longer
ENSG00000105325	FZR1	9.05864e-07	7.36837e-09	Longer
ENSG00000177733	HNRNPA0	9.5955e-07	6.69551e-31	Longer
ENSG00000131165	CHMP1A	1.119e-06	3.59828e-08	Longer
ENSG00000160679	C1orf77	1.1239e-06	7.14303e-13	Longer
ENSG00000153187	HNRNPU	1.48322e-06	3.12711e-09	Longer
ENSG00000143641	GALNT2	1.76148e-06	0.000203293	Longer
ENSG00000119541	VPS4B	2.13571e-06	5.04909e-13	Longer
ENSG00000065802	ASB1	2.35293e-06	7.17107e-24	Longer
ENSG00000100931	CHMP4A	2.43736e-06	6.29107e-08	Longer
ENSG00000136240	KDELR2	3.48148e-06	4.17638e-44	Longer
ENSG00000106460	TMEM106B	3.61059e-06	4.5329e-05	Longer
ENSG00000136156	ITM2B	4.10169e-06	2.06086e-07	Longer
ENSG00000008952	SEC62	4.10789e-06	0.000112369	Longer
ENSG00000179151	EDC3	4.73081e-06	2.02063e-10	Longer
ENSG00000186575	NF2	4.77779e-06	6.17973e-24	Longer
ENSG00000163714		5.27991e-06	2.59588e-15	Longer
ENSG00000198663	C6orf89	5.59571e-06	2.40152e-06	Longer
ENSG00000146282	RARS2	8.15197e-06	1.14333e-05	Longer
ENSG00000181830	SLC35C1	8.39242e-06	5.31397e-16	Longer
ENSG00000137522	RNF121	8.92205e-06	0.000130406	Longer
ENSG00000182197	EXT1	1.01651e-05	9.13149e-10	Longer
ENSG00000101412	E2F1	1.17741e-05	3.23843e-16	Longer
ENSG00000124766	SOX4	1.4304e-05	1.84044e-06	Longer
ENSG00000151718	WWC2	1.49557e-05	0.000385467	Longer
ENSG00000146223	RPL7P46	1.58262e-05	0.000419087	Longer
ENSG00000011105	TSPAN9	1.58642e-05	3.83535e-05	Longer
ENSG00000115806	GORASP2	1.65513e-05	5.03313e-15	Longer
ENSG00000181904	C5orf24	1.83122e-05	0.000190967	Longer
ENSG00000197894	ADH5	2.11497e-05	0.000108542	Longer
ENSG00000160087	UBE2J2	2.36722e-05	0.000511609	Longer
ENSG00000175224	KIAA0652	2.80254e-05	4.01199e-21	Longer
ENSG00000177106	EPS8L2	2.85926e-05	2.10981e-34	Longer
ENSG00000137831	UACA	3.306e-05	2.29443e-13	Longer
ENSG00000004142		3.66551e-05	4.31452e-32	Longer
ENSG00000130311	DDA1	3.98669e-05	1.51754e-10	Longer
ENSG00000139289	PHLDA1	4.22493e-05	1.61451e-12	Longer
ENSG00000105607	GCDH	4.68239e-05	6.60537e-05	Longer
ENSG00000132485	ZRANB2	5.37837e-05	5.66034e-09	Longer
ENSG00000097033	SH3GLB1	5.44901e-05	6.02721e-06	Longer
ENSG00000102858	MGRN1	5.90269e-05	1.55864e-14	Longer
ENSG00000187079	TEAD1	5.92526e-05	7.62782e-08	Longer
ENSG00000203759		6.04561e-05	2.99277e-21	Longer
ENSG00000100124	ANKRD54	7.20824e-05	8.31528e-11	Longer
ENSG00000143553	SNAPIN	8.60834e-05	4.74412e-05	Longer
ENSG00000185163	DDX51	0.000103341	1.82775e-08	Longer
ENSG00000123983	ACSL3	0.000107929	2.08531e-06	Longer
ENSG00000143727	ACP1	0.000108314	1.39145e-09	Longer
ENSG00000138758	SEPT11	0.00011349	1.97119e-07	Longer
ENSG00000136848	DAB2IP	0.000113794	5.36037e-06	Longer
ENSG00000138685	FGF2	0.000116853	1.61777e-06	Longer
ENSG00000184640	SEPT9	0.000124531	2.75772e-33	Longer
ENSG00000004961	HCCS	0.000157672	1.00835e-10	Longer
ENSG00000006007	GDE1	0.00015977	2.0357e-29	Longer
ENSG00000132467	UTP3	0.000189169	2.07906e-06	Longer
ENSG00000218739		0.000194693	1.67805e-05	Longer
ENSG00000118762	PKD2	0.000209433	1.94067e-10	Longer
ENSG00000144746	ARL6IP5	0.00023109	7.81569e-16	Longer
ENSG00000168958	MFF	0.000277075	1.30849e-06	Longer
ENSG00000074416	MGLL	0.000289358	1.35169e-12	Longer
ENSG00000204619		0.00031632	2.80093e-05	Longer
ENSG00000023228	NDUFS1	0.000333612	3.29017e-18	Longer
ENSG00000131368	MRPS25	0.000394802	7.75223e-26	Longer
ENSG00000154380	ENAH	0.000495458	0.00037681	Longer
ENSG00000125952	MAX	0.000671688	2.55511e-05	Longer
ENSG00000105849	TWISTNB	0.000684956	3.69207e-11	Longer
ENSG00000136068	FLNB	0.000712942	6.30976e-50	Longer
ENSG00000005206		0.000782303	1.16493e-62	Longer
ENSG00000110075	SAPS3	0.000831912	9.48025e-17	Longer
ENSG00000173402	DAG1	0.000864829	1.79856e-10	Longer
ENSG00000143570	SLC39A1	0.00088202	3.2962e-13	Longer
ENSG00000105974	CAV1	6.68172e-49	2.18993e-32	Shorter
ENSG00000144028	SNRNP200	6.29083e-12	0.000286644	Shorter
ENSG00000077782	FGFR1	2.48167e-10	4.38257e-05	Shorter
ENSG00000213977	TAX1BP3	3.19282e-08	5.477e-06	Shorter
ENSG00000142864	SERBP1	1.99461e-07	1.42397e-14	Shorter
ENSG00000211460	TSN	2.20446e-07	4.87871e-11	Shorter
ENSG00000111481	COPZ1	1.76712e-06	9.05069e-05	Shorter
ENSG00000184900	SUMO3	1.0531e-05	1.28705e-06	Shorter
ENSG00000105221	AKT2	9.89865e-05	4.23262e-06	Shorter
ENSG00000129187	DCTD	0.000120699	1.65386e-08	Shorter
ENSG00000130813	C19orf66	0.000531372	6.8625e-05	Shorter
ENSG00000120837	NFYB	0.000537638	1.37724e-05	Shorter
ENSG00000100941	PNN	0.000774132	6.73416e-05	Shorter
